# Supplementary material for: Structural basis for sequence-specific recognition of guide and target strands by the Archaeoglobus fulgidus Argonaute protein
Source: Sci Rep. 2023 Apr 14;13:6123. doi: 10.1038/s41598-023-32600-w (PMC10104839; doi:10.1038/s41598-023-32600-w)
Supplement: Supplementary file 3 — Supplementary Information 3. [file 41598_2023_32600_MOESM3_ESM.xlsx]

## Sheet: Counts_summary
		Sample			Sample
		Af1318			Af1318
	Total count of aligned reads	2358927		Total count of aligned reads	2358927
				Aligned reads, %
	E. coli genome	639706		E. coli genome	27.12
	pETDuet-1 plasmid	1719221		pETDuet-1 plasmid	72.88
	Af1318	611314		Af1318	25.91
	Af1317	320563		Af1317	13.59
	f1 ori	42407		f1 ori	1.8
	AmpR	157749		AmpR	6.69
	ColE1 ori	45582		ColE1 ori	1.93
	ROP	3680		ROP	0.16
	lacI	71647		lacI	3.04

## Sheet: Af1318
#chrom	st	end	accession	mRNA_size	gene_strand	Frag_count	FPM	FPKM
pETDuet-1_NHis-Af1318_Af1317-CStrepII_TS	3314	4175	Translation	1	0	4195	1778.35	1.77835e+06
pETDuet-1_NHis-Af1318_Af1317-CStrepII_TS	2745	3193	f1	1	0	3662	1552.4	1.5524e+06
pETDuet-1_NHis-Af1318_Af1317-CStrepII_TS	4322	4996	ColE1	1	0	3260	1381.98	1.38198e+06
pETDuet-1_NHis-Af1318_Af1317-CStrepII_TS	6129	7212	Translation	1	0	1105	468.433	468433
pETDuet-1_NHis-Af1318_Af1317-CStrepII_TS	5366	5558	Translation	1	0	643	272.582	272582
pETDuet-1_NHis-Af1318_Af1317-CStrepII_TS	70	1396	Af1318	1326	.	610882	258966	195299
pETDuet-1_NHis-Af1318_Af1317-CStrepII_TS	1565	2627	Af1317	1062	.	320528	135879	127946
pETDuet-1_NHis-Af1318_Af1317-CStrepII_TS	3314	4175	AmpR	861	.	157683	66845.2	77636.7
pETDuet-1_NHis-Af1318_Af1317-CStrepII_TS	6129	7212	lacI	1083	.	71645	30371.9	28044.2
NZ_CP081489.1	4482825	4483914	gene-K5T46_RS21730	1089	-	66690	28271.3	25960.8
NZ_CP081489.1	3559901	3559978	gene-K5T46_RS17025	77	-	3930	1666.01	21636.5
NZ_CP081489.1	3560402	3560479	gene-K5T46_RS17050	77	-	3894	1650.75	21438.3
NZ_CP081489.1	1476608	1476724	gene-K5T46_RS07025	116	-	5474	2320.55	20004.7
NZ_CP081489.1	4396246	4396362	gene-K5T46_RS21265	116	-	3767	1596.91	13766.5
NZ_CP081489.1	2155026	2155142	gene-K5T46_RS10215	116	-	3736	1583.77	13653.2
NZ_CP081489.1	2016366	2016933	gene-K5T46_RS09510	567	+	15941	6757.73	11918.4
NZ_CP081489.1	1278773	1278957	gene-K5T46_RS06105	184	+	4676	1982.26	10773.1
NZ_CP081489.1	1534538	1534598	gene-K5T46_RS07315	60	-	1359	576.109	9601.82
NZ_CP081489.1	3474328	3474436	gene-K5T46_RS16640	108	-	2206	935.171	8658.99
NZ_CP081489.1	2253218	2253334	gene-K5T46_RS10685	116	-	2225	943.225	8131.25
pETDuet-1_NHis-Af1318_Af1317-CStrepII_TS	5366	5558	ROP	192	.	3680	1560.03	8125.16
NZ_CP081489.1	4492198	4492274	gene-K5T46_RS21800	76	-	1301	551.522	7256.87
NZ_CP081489.1	4413125	4413212	gene-K5T46_RS21370	87	+	1377	583.74	6709.65
NZ_CP081489.1	2119151	2119238	gene-K5T46_RS10025	87	-	1313	556.609	6397.8
NZ_CP081489.1	4413240	4413327	gene-K5T46_RS21375	87	+	1306	553.642	6363.7
NZ_CP081489.1	4413361	4413448	gene-K5T46_RS21380	87	+	1264	535.837	6159.04
NZ_CP081489.1	4474828	4476370	gene-K5T46_RS21690	1542	+	20547	8710.32	5648.71
NZ_CP081489.1	3266391	3266468	gene-K5T46_RS15605	77	+	949	402.302	5224.7
NZ_CP081489.1	4497485	4497562	gene-K5T46_RS21860	77	-	905	383.649	4982.45
NZ_CP081489.1	3266281	3266358	gene-K5T46_RS15600	77	+	901	381.953	4960.43
NZ_CP081489.1	3266171	3266248	gene-K5T46_RS15595	77	+	874	370.507	4811.78
NZ_CP081489.1	3635830	3635906	gene-K5T46_RS17380	76	-	831	352.279	4635.25
NZ_CP081489.1	4457625	4457701	gene-K5T46_RS21575	76	+	816	345.92	4551.58
NZ_CP081489.1	275722	275788	gene-K5T46_RS01325	66	-	693	293.778	4451.18
NZ_CP081489.1	3636060	3636136	gene-K5T46_RS17390	76	-	780	330.659	4350.77
NZ_CP081489.1	2154811	2154887	gene-K5T46_RS10205	76	-	758	321.333	4228.06
NZ_CP081489.1	3635945	3636021	gene-K5T46_RS17385	76	-	758	321.333	4228.06
NZ_CP081489.1	118858	119074	gene-K5T46_RS00565	216	+	2121	899.138	4162.67
NZ_CP081489.1	3237096	3237192	gene-K5T46_RS15450	96	+	797	337.865	3519.43
NZ_CP081489.1	4249467	4249544	gene-K5T46_RS20480	77	+	609	258.168	3352.83
NZ_CP081489.1	3010811	3011084	gene-K5T46_RS14360	273	+	2148	910.583	3335.47
NZ_CP081489.1	4492316	4492393	gene-K5T46_RS21805	77	-	596	252.657	3281.26
NZ_CP081489.1	4465061	4467967	gene-K5T46_RS21645	2906	-	21950	9305.08	3202.02
NZ_CP081489.1	4490523	4490706	gene-K5T46_RS21785	183	-	1210	512.945	2802.98
NZ_CP081489.1	2119258	2119334	gene-K5T46_RS10030	76	-	462	195.852	2577
NZ_CP081489.1	3237191	3237296	gene-K5T46_RS15455	105	+	616	261.136	2487.01
NZ_CP081489.1	4055776	4056118	gene-K5T46_RS19450	342	+	1939	821.984	2403.46
NZ_CP081489.1	2151423	2151522	gene-K5T46_RS10185	99	-	561	237.82	2402.22
NZ_CP081489.1	3573985	3574072	gene-K5T46_RS17105	87	-	473	200.515	2304.77
NZ_CP081489.1	4079886	4079963	gene-K5T46_RS19590	77	+	402	170.416	2213.2
NZ_CP081489.1	4492698	4492774	gene-K5T46_RS21820	76	-	395	167.449	2203.28
NZ_CP081489.1	3073786	3073879	gene-K5T46_RS14655	93	-	482	204.33	2197.1
NZ_CP081489.1	2253464	2253579	gene-K5T46_RS10695	115	-	578	245.027	2130.67
NZ_CP081489.1	4492474	4492550	gene-K5T46_RS21810	76	-	381	161.514	2125.19
NZ_CP081489.1	4396115	4396192	gene-K5T46_RS21260	77	-	381	161.514	2097.59
NZ_CP081489.1	4497562	4497638	gene-K5T46_RS21865	76	-	359	152.188	2002.47
NZ_CP081489.1	3002173	3002263	gene-K5T46_RS14330	90	-	410	173.808	1931.2
NZ_CP081489.1	4492586	4492662	gene-K5T46_RS21815	76	-	344	145.829	1918.8
NZ_CP081489.1	2490563	2490800	gene-K5T46_RS11920	237	+	1054	446.813	1885.29
NZ_CP081489.1	4454044	4454160	gene-K5T46_RS21555	116	+	503	213.233	1838.21
NZ_CP081489.1	2942512	2942576	gene-K5T46_RS14065	64	-	272	115.307	1801.67
NZ_CP081489.1	2154895	2154972	gene-K5T46_RS10210	77	-	323	136.927	1778.27
NZ_CP081489.1	2159116	2159203	gene-K5T46_RS10230	87	-	363	153.884	1768.78
NZ_CP081489.1	3751760	3751826	gene-K5T46_RS17920	66	+	274	116.155	1759.92
NZ_CP081489.1	521724	522267	gene-K5T46_RS02455	543	-	2213	938.138	1727.7
NZ_CP081489.1	3388990	3389075	gene-K5T46_RS16170	85	+	341	144.557	1700.67
NZ_CP081489.1	368669	368756	gene-K5T46_RS01735	87	+	342	144.981	1666.45
NZ_CP081489.1	4457709	4457794	gene-K5T46_RS21580	85	+	326	138.198	1625.86
NZ_CP081489.1	663306	663394	gene-K5T46_RS03145	88	+	335	142.014	1613.79
NZ_CP081489.1	4493636	4493712	gene-K5T46_RS21835	76	-	289	122.513	1612.02
NZ_CP081489.1	3389284	3389369	gene-K5T46_RS16180	85	+	321	136.079	1600.93
NZ_CP081489.1	3383690	3384104	gene-K5T46_RS16140	414	+	1506	638.426	1542.09
NZ_CP081489.1	3140765	3140855	gene-K5T46_RS14995	90	-	322	136.503	1516.7
NZ_CP081489.1	3475214	3475562	gene-K5T46_RS16650	348	+	1244	527.358	1515.4
NZ_CP081489.1	1221778	1221852	gene-K5T46_RS05860	74	-	256	108.524	1466.54
NZ_CP081489.1	2119032	2119109	gene-K5T46_RS10020	77	-	266	112.763	1464.46
NZ_CP081489.1	769079	769167	gene-K5T46_RS03585	88	+	293	124.209	1411.47
NZ_CP081489.1	3474816	3475221	gene-K5T46_RS16645	405	+	1342	568.903	1404.7
NZ_CP081489.1	3559779	3559854	gene-K5T46_RS17020	75	-	242	102.589	1367.85
NZ_CP081489.1	3073706	3073783	gene-K5T46_RS14650	77	-	246	104.285	1354.35
NZ_CP081489.1	2436512	2436600	gene-K5T46_RS11620	88	-	281	119.122	1353.66
NZ_CP081489.1	3560309	3560394	gene-K5T46_RS17045	85	-	270	114.459	1346.57
NZ_CP081489.1	3141846	3141922	gene-K5T46_RS15005	76	+	239	101.317	1333.12
NZ_CP081489.1	3159558	3159634	gene-K5T46_RS15060	76	+	232	98.3498	1294.08
NZ_CP081489.1	4388112	4388189	gene-K5T46_RS21210	77	-	235	99.6216	1293.79
NZ_CP081489.1	1715794	1715881	gene-K5T46_RS08130	87	+	263	111.491	1281.51
NZ_CP081489.1	1111949	1112034	gene-K5T46_RS05325	85	-	254	107.676	1266.78
NZ_CP081489.1	3025828	3025925	gene-K5T46_RS14435	97	+	289	122.513	1263.02
NZ_CP081489.1	1140905	1140959	gene-K5T46_RS05465	54	-	158	66.9796	1240.36
NZ_CP081489.1	3157149	3157225	gene-K5T46_RS15045	76	+	219	92.8388	1221.56
NZ_CP081489.1	4074102	4074465	gene-K5T46_RS19565	363	+	1036	439.183	1209.87
NZ_CP081489.1	3155325	3155401	gene-K5T46_RS15035	76	-	216	91.5671	1204.83
NZ_CP081489.1	3767813	3768296	gene-K5T46_RS17995	483	+	1369	580.349	1201.55
NZ_CP081489.1	708035	709124	gene-K5T46_RS03355	1089	+	2880	1220.89	1121.11
NZ_CP081489.1	2460193	2460439	gene-K5T46_RS11760	246	-	647	274.277	1114.95
NZ_CP081489.1	3560211	3560286	gene-K5T46_RS17040	75	-	196	83.0886	1107.85
NZ_CP081489.1	3834231	3834588	gene-K5T46_RS18380	357	+	913	387.04	1084.15
NZ_CP081489.1	1799675	1799885	gene-K5T46_RS08565	210	+	536	227.222	1082.01
NZ_CP081489.1	2961700	2963347	gene-K5T46_RS14165	1647	-	3974	1684.66	1022.87
NZ_CP081489.1	3559667	3559742	gene-K5T46_RS17015	75	-	178	75.458	1006.11
NZ_CP081489.1	1798345	1798489	gene-K5T46_RS08550	144	+	335	142.014	986.206
NZ_CP081489.1	3559993	3560068	gene-K5T46_RS17030	75	-	168	71.2188	949.584
NZ_CP081489.1	2198341	2198647	gene-K5T46_RS10435	306	+	680	288.267	942.048
NZ_CP081489.1	275385	275730	gene-K5T46_RS01320	345	-	731	309.887	898.222
NZ_CP081489.1	2277415	2278168	gene-K5T46_RS10865	753	+	1592	674.883	896.259
NZ_CP081489.1	4281192	4282455	gene-K5T46_RS20640	1263	-	2622	1111.52	880.065
NZ_CP081489.1	3560102	3560177	gene-K5T46_RS17035	75	-	152	64.4361	859.148
NZ_CP081489.1	1718481	1718979	gene-K5T46_RS08150	498	-	1001	424.345	852.099
NZ_CP081489.1	2257147	2257333	gene-K5T46_RS10730	186	-	373	158.123	850.122
NZ_CP081489.1	492000	492108	gene-K5T46_RS02305	108	+	205	86.9039	804.666
NZ_CP081489.1	840096	840225	gene-K5T46_RS03965	129	-	242	102.589	795.264
NZ_CP081489.1	4237688	4237760	gene-K5T46_RS20420	72	-	135	57.2294	794.853
NZ_CP081489.1	824730	824790	gene-K5T46_RS03885	60	+	112	47.4792	791.32
NZ_CP081489.1	4457910	4457985	gene-K5T46_RS21585	75	+	140	59.349	791.32
NZ_CP081489.1	2151286	2151337	gene-K5T46_RS10180	51	-	93	39.4247	773.033
NZ_CP081489.1	3831105	3831459	gene-K5T46_RS18350	354	+	640	271.31	766.412
NZ_CP081489.1	4099357	4099762	gene-K5T46_RS19695	405	+	731	309.887	765.152
NZ_CP081489.1	2736130	2736206	gene-K5T46_RS13110	76	-	137	58.0773	764.174
NZ_CP081489.1	4072114	4072456	gene-K5T46_RS19545	342	+	585	247.994	725.129
NZ_CP081489.1	3751761	3751881	id-NZ_CP081489.1:3751762..3751881	120	+	203	86.0561	717.134
NZ_CP081489.1	3638835	3638911	gene-K5T46_RS17410	76	+	126	53.4141	702.817
NZ_CP081489.1	3122849	3123989	gene-K5T46_RS14895	1140	-	1863	789.766	692.777
NZ_CP081489.1	1212915	1213224	gene-K5T46_RS05815	309	-	502	212.809	688.701
NZ_CP081489.1	926066	927023	gene-K5T46_RS04420	957	-	1550	657.078	686.602
NZ_CP081489.1	3874185	3874281	gene-K5T46_RS18620	96	-	151	64.0122	666.793
NZ_CP081489.1	2253373	2253449	gene-K5T46_RS10690	76	-	119	50.4467	663.772
NZ_CP081489.1	1477053	1477129	gene-K5T46_RS07035	76	+	117	49.5988	652.616
NZ_CP081489.1	3493941	3494055	gene-K5T46_RS16710	114	+	175	74.1863	650.757
NZ_CP081489.1	4236945	4237347	gene-K5T46_RS20410	402	+	615	260.712	648.537
NZ_CP081489.1	4474238	4474352	gene-K5T46_RS21685	114	-	174	73.7624	647.038
NZ_CP081489.1	3477343	3478060	gene-K5T46_RS16660	717	+	1084	459.531	640.908
NZ_CP081489.1	4109650	4110949	gene-K5T46_RS19750	1299	+	1949	826.223	636.046
NZ_CP081489.1	3472839	3474123	gene-K5T46_RS16635	1284	-	1893	802.484	624.987
NZ_CP081489.1	103235	103295	gene-K5T46_RS00495	60	+	87	36.8812	614.686
NZ_CP081489.1	1889966	1890209	gene-K5T46_RS08990	243	-	349	147.949	608.842
NZ_CP081489.1	2789052	2790192	gene-K5T46_RS13305	1140	+	1609	682.09	598.324
NZ_CP081489.1	479903	480140	gene-K5T46_RS02245	237	+	334	141.59	597.425
NZ_CP081489.1	3312343	3312673	gene-K5T46_RS15785	330	+	465	197.124	597.344
NZ_CP081489.1	4488946	4489644	gene-K5T46_RS21770	698	+	930	394.247	564.824
NZ_CP081489.1	3139665	3140196	gene-K5T46_RS14990	531	+	696	295.049	555.649
NZ_CP081489.1	2788142	2788745	gene-K5T46_RS13300	603	-	788	334.05	553.98
NZ_CP081489.1	2790195	2791164	gene-K5T46_RS13310	969	+	1242	526.511	543.355
NZ_CP081489.1	2424750	2425785	gene-K5T46_RS11565	1035	-	1324	561.272	542.292
NZ_CP081489.1	2279319	2279577	gene-K5T46_RS10875	258	-	330	139.894	542.225
NZ_CP081489.1	1333060	1333136	gene-K5T46_RS06385	76	+	95	40.2725	529.902
NZ_CP081489.1	1794536	1795418	gene-K5T46_RS08530	882	+	1102	467.162	529.662
NZ_CP081489.1	55879	56167	gene-K5T46_RS00250	288	-	350	148.373	515.182
NZ_CP081489.1	2268905	2268953	gene-K5T46_RS10825	48	-	57	24.1635	503.407
NZ_CP081489.1	2971745	2971821	gene-K5T46_RS14210	76	+	90	38.1529	502.012
NZ_CP081489.1	3452290	3452659	gene-K5T46_RS16530	369	-	436	184.83	500.894
NZ_CP081489.1	468917	468994	gene-K5T46_RS02185	77	+	90	38.1529	495.493
NZ_CP081489.1	442285	442753	gene-K5T46_RS02060	468	+	544	230.613	492.764
NZ_CP081489.1	3985047	3985236	gene-K5T46_RS19120	189	-	219	92.8388	491.211
NZ_CP081489.1	2906750	2907116	gene-K5T46_RS13905	366	-	418	177.199	484.151
NZ_CP081489.1	516881	517181	gene-K5T46_RS02425	300	-	339	143.709	479.031
NZ_CP081489.1	3768210	3768396	gene-K5T46_RS18000	186	-	210	89.0235	478.621
NZ_CP081489.1	3451580	3452291	gene-K5T46_RS16525	711	-	793	336.17	472.813
NZ_CP081489.1	4125992	4126643	gene-K5T46_RS19835	651	+	715	303.104	465.597
NZ_CP081489.1	513895	514360	gene-K5T46_RS02405	465	-	491	208.145	447.625
NZ_CP081489.1	1703614	1704172	gene-K5T46_RS08070	558	+	584	247.57	443.674
NZ_CP081489.1	2573644	2574376	gene-K5T46_RS12335	732	+	765	324.3	443.033
NZ_CP081489.1	360980	361346	gene-K5T46_RS01690	366	-	380	161.09	440.137
NZ_CP081489.1	666297	666615	gene-K5T46_RS03170	318	+	323	136.927	430.587
NZ_CP081489.1	2958116	2958683	gene-K5T46_RS14145	567	-	574	243.331	429.155
NZ_CP081489.1	2667731	2670806	gene-K5T46_RS12795	3075	+	3105	1316.28	428.057
NZ_CP081489.1	160497	160863	gene-K5T46_RS00760	366	+	366	155.155	423.922
NZ_CP081489.1	1760739	1760805	gene-K5T46_RS08365	66	+	66	27.9788	423.922
NZ_CP081489.1	2395968	2396811	gene-K5T46_RS11440	843	+	838	355.246	421.407
NZ_CP081489.1	3838053	3838272	gene-K5T46_RS18415	219	+	210	89.0235	406.5
NZ_CP081489.1	761962	762457	gene-K5T46_RS03555	495	-	471	199.667	403.368
NZ_CP081489.1	3451109	3451283	gene-K5T46_RS16515	174	-	165	69.9471	401.995
NZ_CP081489.1	4291461	4291558	id-NZ_CP081489.1:4291462..4291558	97	-	90	38.1529	393.329
NZ_CP081489.1	881124	882048	gene-K5T46_RS04165	924	+	846	358.638	388.136
NZ_CP081489.1	3836703	3837087	gene-K5T46_RS18400	384	+	350	148.373	386.387
NZ_CP081489.1	2722099	2722642	gene-K5T46_RS13040	543	+	484	205.178	377.86
NZ_CP081489.1	2418345	2419365	gene-K5T46_RS11530	1020	-	906	384.073	376.542
NZ_CP081489.1	600363	600462	gene-K5T46_RS02840	99	+	87	36.8812	372.537
NZ_CP081489.1	4237898	4238111	gene-K5T46_RS20425	213	-	187	79.2733	372.175
NZ_CP081489.1	4491536	4491665	gene-K5T46_RS21790	129	+	113	47.9031	371.342
NZ_CP081489.1	2119392	2119469	gene-K5T46_RS10035	77	-	67	28.4027	368.867
NZ_CP081489.1	3763731	3765648	gene-K5T46_RS17980	1917	+	1652	700.318	365.32
NZ_CP081489.1	2459649	2459904	gene-K5T46_RS11755	255	-	218	92.4149	362.411
NZ_CP081489.1	1781775	1782006	gene-K5T46_RS08465	231	-	197	83.5125	361.526
NZ_CP081489.1	4443409	4443979	gene-K5T46_RS21510	570	-	485	205.602	360.705
NZ_CP081489.1	957558	958425	gene-K5T46_RS04580	867	-	713	302.256	348.623
NZ_CP081489.1	3475561	3477328	gene-K5T46_RS16655	1767	+	1444	612.143	346.431
NZ_CP081489.1	4282483	4283338	gene-K5T46_RS20645	855	-	697	295.473	345.583
NZ_CP081489.1	930304	930529	gene-K5T46_RS04435	225	-	182	77.1537	342.905
NZ_CP081489.1	3154155	3154872	gene-K5T46_RS15030	717	+	579	245.451	342.33
NZ_CP081489.1	4435902	4436613	gene-K5T46_RS21475	711	-	571	242.059	340.449
NZ_CP081489.1	1715708	1715782	gene-K5T46_RS08125	74	+	59	25.0114	337.992
NZ_CP081489.1	3177949	3178000	gene-K5T46_RS15175	51	+	40	16.9569	332.487
NZ_CP081489.1	4457991	4458067	gene-K5T46_RS21590	76	+	59	25.0114	329.097
NZ_CP081489.1	3683451	3684276	gene-K5T46_RS17605	825	+	624	264.527	320.639
NZ_CP081489.1	1393937	1394468	gene-K5T46_RS06640	531	+	395	167.449	315.347
NZ_CP081489.1	3500299	3500375	gene-K5T46_RS16755	76	+	56	23.7396	312.363
NZ_CP081489.1	3369851	3370025	gene-K5T46_RS16080	174	-	128	54.262	311.85
NZ_CP081489.1	4494419	4494524	gene-K5T46_RS21850	105	+	77	32.642	310.876
NZ_CP081489.1	2306996	2307665	gene-K5T46_RS11015	669	-	489	207.298	309.862
NZ_CP081489.1	941718	941955	gene-K5T46_RS04500	237	-	173	73.3384	309.445
NZ_CP081489.1	3190782	3192207	gene-K5T46_RS15240	1425	-	1034	438.335	307.603
NZ_CP081489.1	1007464	1007827	gene-K5T46_RS04810	363	-	262	111.067	305.971
NZ_CP081489.1	2963390	2963684	gene-K5T46_RS14170	294	-	210	89.0235	302.801
NZ_CP081489.1	2548845	2550144	gene-K5T46_RS12185	1299	-	927	392.975	302.521
NZ_CP081489.1	2170184	2170496	gene-K5T46_RS10290	312	-	220	93.2627	298.919
NZ_CP081489.1	3833968	3834085	gene-K5T46_RS18375	117	+	82	34.7616	297.107
NZ_CP081489.1	3768477	3769604	gene-K5T46_RS18005	1127	+	787	333.626	296.03
NZ_CP081489.1	3549213	3550122	gene-K5T46_RS16975	909	-	634	268.766	295.672
NZ_CP081489.1	837559	837625	gene-K5T46_RS03950	66	+	46	19.5004	295.46
NZ_CP081489.1	2773254	2774331	gene-K5T46_RS13235	1077	-	750	317.941	295.21
NZ_CP081489.1	2791163	2793146	gene-K5T46_RS13315	1983	+	1371	581.196	293.089
NZ_CP081489.1	2938863	2939304	gene-K5T46_RS14045	441	+	304	128.872	292.227
NZ_CP081489.1	3368543	3369797	gene-K5T46_RS16075	1254	+	857	363.301	289.714
NZ_CP081489.1	1895362	1895971	gene-K5T46_RS09020	609	-	414	175.504	288.183
NZ_CP081489.1	674965	676006	gene-K5T46_RS03215	1041	+	707	299.713	287.908
NZ_CP081489.1	457787	458369	gene-K5T46_RS02135	582	+	393	166.601	286.256
NZ_CP081489.1	768608	768827	gene-K5T46_RS03580	219	+	147	62.3165	284.55
NZ_CP081489.1	1085642	1085834	gene-K5T46_RS05180	192	+	128	54.262	282.614
NZ_CP081489.1	1402959	1403259	gene-K5T46_RS06690	300	-	200	84.7843	282.614
NZ_CP081489.1	1975425	1975509	gene-K5T46_RS09325	84	+	56	23.7396	282.614
NZ_CP081489.1	2335188	2335497	gene-K5T46_RS11160	309	-	206	87.3278	282.614
NZ_CP081489.1	1074351	1074732	gene-K5T46_RS05135	381	-	251	106.404	279.276
NZ_CP081489.1	3831980	3832160	gene-K5T46_RS18360	180	+	118	50.0227	277.904
NZ_CP081489.1	2825673	2825733	gene-K5T46_RS13475	60	+	39	16.5329	275.549
NZ_CP081489.1	3233030	3233351	gene-K5T46_RS15420	321	-	208	88.1757	274.691
NZ_CP081489.1	3832605	3833937	gene-K5T46_RS18370	1332	+	859	364.149	273.385
NZ_CP081489.1	3956091	3956280	gene-K5T46_RS19025	189	+	121	51.2945	271.4
NZ_CP081489.1	4293435	4293699	gene-K5T46_RS20710	264	-	169	71.6427	271.374
NZ_CP081489.1	1798563	1798851	gene-K5T46_RS08555	288	+	184	78.0016	270.839
NZ_CP081489.1	3409345	3409897	gene-K5T46_RS16295	552	-	352	149.22	270.327
NZ_CP081489.1	2135511	2135613	gene-K5T46_RS10110	102	-	65	27.5549	270.146
NZ_CP081489.1	875293	875626	gene-K5T46_RS04120	333	-	212	89.8714	269.884
NZ_CP081489.1	2153419	2153758	gene-K5T46_RS10195	339	-	213	90.2953	266.358
NZ_CP081489.1	3408538	3409336	gene-K5T46_RS16290	798	-	497	210.689	264.021
NZ_CP081489.1	2796396	2796663	gene-K5T46_RS13340	267	-	166	70.371	263.562
NZ_CP081489.1	1036622	1036763	gene-K5T46_RS04950	141	+	87	36.8812	261.569
NZ_CP081489.1	1481976	1482963	gene-K5T46_RS07070	987	-	608	257.744	261.139
NZ_CP081489.1	1487563	1488073	gene-K5T46_RS07095	510	+	311	131.84	258.509
NZ_CP081489.1	3074194	3074380	gene-K5T46_RS14660	186	-	113	47.9031	257.544
NZ_CP081489.1	1278402	1278732	gene-K5T46_RS06100	330	+	194	82.2408	249.214
NZ_CP081489.1	2528645	2528924	gene-K5T46_RS12105	279	-	162	68.6753	246.148
NZ_CP081489.1	3162517	3163063	gene-K5T46_RS15080	546	-	314	133.111	243.794
NZ_CP081489.1	2306718	2306943	gene-K5T46_RS11010	225	-	129	54.6859	243.048
NZ_CP081489.1	1573012	1573204	gene-K5T46_RS07500	192	+	108	45.7835	238.456
NZ_CP081489.1	1006970	1007468	gene-K5T46_RS04805	498	-	280	118.698	238.349
NZ_CP081489.1	2547765	2548836	gene-K5T46_RS12180	1071	-	600	254.353	237.491
NZ_CP081489.1	2024280	2024625	gene-K5T46_RS09540	345	-	193	81.8169	237.15
NZ_CP081489.1	2032598	2032675	gene-K5T46_RS09580	77	+	43	18.2286	236.735
NZ_CP081489.1	4280730	4281183	gene-K5T46_RS20635	453	-	252	106.828	235.824
NZ_CP081489.1	2306359	2306719	gene-K5T46_RS11005	360	-	198	83.9365	233.157
NZ_CP081489.1	3940668	3941301	gene-K5T46_RS18930	633	-	348	147.525	233.056
NZ_CP081489.1	2905391	2905475	gene-K5T46_RS13890	84	+	46	19.5004	232.148
NZ_CP081489.1	3700274	3700358	gene-K5T46_RS17685	84	+	46	19.5004	232.148
NZ_CP081489.1	1797947	1798187	gene-K5T46_RS08545	240	-	131	55.5337	231.391
NZ_CP081489.1	1409905	1410406	gene-K5T46_RS06730	501	-	271	114.883	229.307
NZ_CP081489.1	1760943	1761555	gene-K5T46_RS08370	612	+	331	140.318	229.278
NZ_CP081489.1	4493440	4493516	gene-K5T46_RS21830	76	+	41	17.3808	228.695
NZ_CP081489.1	930851	931172	gene-K5T46_RS04445	321	+	173	73.3384	228.469
NZ_CP081489.1	305684	306065	gene-K5T46_RS01455	381	+	205	86.9039	228.094
NZ_CP081489.1	430117	430381	gene-K5T46_RS01990	264	+	142	60.1969	228.018
NZ_CP081489.1	663600	664260	gene-K5T46_RS03150	660	+	355	150.492	228.018
NZ_CP081489.1	4194464	4194749	gene-K5T46_RS20175	285	-	152	64.4361	226.091
NZ_CP081489.1	2925200	2926466	gene-K5T46_RS13985	1266	-	670	284.027	224.35
NZ_CP081489.1	522270	524199	gene-K5T46_RS02460	1929	-	1018	431.552	223.718
NZ_CP081489.1	2670857	2672111	gene-K5T46_RS12800	1254	+	656	278.093	221.764
NZ_CP081489.1	2998788	3000432	gene-K5T46_RS14315	1644	+	859	364.149	221.502
NZ_CP081489.1	2666731	2667497	gene-K5T46_RS12790	766	+	400	169.569	221.369
NZ_CP081489.1	3029462	3029681	gene-K5T46_RS14460	219	-	113	47.9031	218.736
NZ_CP081489.1	521430	521628	gene-K5T46_RS02450	198	-	102	43.24	218.384
NZ_CP081489.1	3614187	3614430	gene-K5T46_RS17290	243	-	125	52.9902	218.067
NZ_CP081489.1	1574048	1574588	gene-K5T46_RS07510	540	+	277	117.426	217.456
NZ_CP081489.1	3759806	3760760	gene-K5T46_RS17955	954	+	489	207.298	217.293
NZ_CP081489.1	4097378	4097708	gene-K5T46_RS19680	330	-	168	71.2188	215.815
NZ_CP081489.1	1279680	1279740	gene-K5T46_RS06115	60	-	30	12.7176	211.961
NZ_CP081489.1	730905	731190	gene-K5T46_RS03440	285	-	142	60.1969	211.217
NZ_CP081489.1	3311729	3312344	gene-K5T46_RS15780	615	+	306	129.72	210.927
NZ_CP081489.1	3314054	3314597	gene-K5T46_RS15800	543	+	270	114.459	210.79
NZ_CP081489.1	2169906	2170164	gene-K5T46_RS10285	258	-	128	54.262	210.318
NZ_CP081489.1	1178573	1179221	gene-K5T46_RS05625	648	-	321	136.079	209.998
NZ_CP081489.1	4311311	4311485	gene-K5T46_RS20780	174	-	86	36.4573	209.524
NZ_CP081489.1	1745038	1745083	gene-K5T46_RS08285	45	+	22	9.32627	207.251
NZ_CP081489.1	3186400	3187567	gene-K5T46_RS15225	1167	-	569	241.211	206.694
NZ_CP081489.1	4125232	4125388	gene-K5T46_RS19825	156	+	76	32.218	206.526
NZ_CP081489.1	4404945	4405021	gene-K5T46_RS21315	76	-	37	15.6851	206.383
NZ_CP081489.1	601590	602949	gene-K5T46_RS02865	1359	-	659	279.364	205.566
NZ_CP081489.1	3865920	3866151	gene-K5T46_RS18575	231	-	112	47.4792	205.538
NZ_CP081489.1	4459100	4460354	gene-K5T46_RS21605	1254	+	605	256.473	204.524
NZ_CP081489.1	882210	883173	gene-K5T46_RS04170	963	+	463	196.276	203.817
NZ_CP081489.1	1799519	1799663	gene-K5T46_RS08560	144	+	69	29.2506	203.129
NZ_CP081489.1	3707518	3707953	gene-K5T46_RS17720	435	-	208	88.1757	202.703
NZ_CP081489.1	2501195	2501573	gene-K5T46_RS11970	378	+	180	76.3059	201.867
NZ_CP081489.1	361342	362284	gene-K5T46_RS01695	942	-	447	189.493	201.16
NZ_CP081489.1	1826352	1826991	gene-K5T46_RS08690	639	+	299	126.753	198.361
NZ_CP081489.1	4357157	4357589	gene-K5T46_RS21055	432	+	202	85.6322	198.223
NZ_CP081489.1	2561623	2562319	gene-K5T46_RS12250	696	+	323	136.927	196.734
NZ_CP081489.1	4473029	4473620	gene-K5T46_RS21675	591	-	274	116.155	196.539
NZ_CP081489.1	1534978	1535335	gene-K5T46_RS07320	357	+	165	69.9471	195.93
NZ_CP081489.1	2582047	2582719	gene-K5T46_RS12390	672	+	309	130.992	194.928
NZ_CP081489.1	731349	733023	gene-K5T46_RS03445	1674	-	768	325.572	194.487
NZ_CP081489.1	941530	941698	gene-K5T46_RS04495	168	-	77	32.642	194.297
NZ_CP081489.1	62995	63655	gene-K5T46_RS00290	660	+	301	127.6	193.334
NZ_CP081489.1	2508046	2508304	gene-K5T46_RS12010	258	+	117	49.5988	192.243
NZ_CP081489.1	2505041	2506346	gene-K5T46_RS11995	1305	+	589	249.69	191.333
NZ_CP081489.1	1463692	1463803	gene-K5T46_RS06965	111	+	50	21.1961	190.956
NZ_CP081489.1	4493218	4493294	gene-K5T46_RS21825	76	+	34	14.4133	189.649
NZ_CP081489.1	4201279	4201540	gene-K5T46_RS20220	261	-	116	49.1749	188.41
NZ_CP081489.1	3828134	3828389	gene-K5T46_RS18315	255	+	113	47.9031	187.855
NZ_CP081489.1	468998	469075	gene-K5T46_RS02190	77	+	34	14.4133	187.186
NZ_CP081489.1	1040721	1040796	gene-K5T46_RS04975	75	+	33	13.9894	186.525
NZ_CP081489.1	3494054	3494348	gene-K5T46_RS16715	294	+	129	54.6859	186.006
NZ_CP081489.1	2565455	2568103	gene-K5T46_RS12295	2648	-	1161	492.173	185.866
NZ_CP081489.1	3029706	3030081	gene-K5T46_RS14465	375	-	164	69.5231	185.395
NZ_CP081489.1	2938164	2938290	gene-K5T46_RS14035	126	+	55	23.3157	185.045
NZ_CP081489.1	249783	250239	gene-K5T46_RS01205	456	-	199	84.3604	185.001
NZ_CP081489.1	4110945	4111269	gene-K5T46_RS19755	324	-	141	59.7729	184.484
NZ_CP081489.1	3874734	3874968	gene-K5T46_RS18630	234	+	101	42.8161	182.975
NZ_CP081489.1	3375999	3377631	gene-K5T46_RS16115	1632	-	704	298.441	182.868
NZ_CP081489.1	1086392	1086650	gene-K5T46_RS05190	258	-	111	47.0553	182.385
NZ_CP081489.1	524720	526620	gene-K5T46_RS02465	1900	+	815	345.496	181.84
NZ_CP081489.1	3828935	3829250	gene-K5T46_RS18325	315	+	135	57.2294	181.681
NZ_CP081489.1	3827943	3828135	gene-K5T46_RS18310	192	+	82	34.7616	181.05
NZ_CP081489.1	615012	616521	gene-K5T46_RS02910	1509	-	642	272.158	180.356
NZ_CP081489.1	1476927	1477007	gene-K5T46_RS07030	80	+	34	14.4133	180.167
NZ_CP081489.1	1129645	1130062	gene-K5T46_RS05405	417	-	177	75.0341	179.938
NZ_CP081489.1	3121794	3122787	gene-K5T46_RS14890	993	-	418	177.199	178.448
NZ_CP081489.1	4054768	4055506	gene-K5T46_RS19445	738	+	310	131.416	178.07
NZ_CP081489.1	4441361	4442528	gene-K5T46_RS21500	1167	-	490	207.722	177.996
NZ_CP081489.1	2331131	2331305	gene-K5T46_RS11130	174	+	73	30.9463	177.852
NZ_CP081489.1	3134091	3135450	gene-K5T46_RS14960	1359	-	568	240.787	177.18
NZ_CP081489.1	2397808	2398270	gene-K5T46_RS11450	462	+	191	80.969	175.258
NZ_CP081489.1	155967	156630	gene-K5T46_RS00720	663	+	274	116.155	175.195
NZ_CP081489.1	2096409	2096790	gene-K5T46_RS09905	381	+	156	66.1318	173.574
NZ_CP081489.1	1839073	1839403	gene-K5T46_RS08775	330	-	134	56.8055	172.138
NZ_CP081489.1	673251	673881	gene-K5T46_RS03205	630	-	255	108.1	171.587
NZ_CP081489.1	3415493	3415570	gene-K5T46_RS16345	77	-	31	13.1416	170.67
NZ_CP081489.1	3025354	3025666	gene-K5T46_RS14430	312	-	124	52.5663	168.482
NZ_CP081489.1	4461359	4461653	gene-K5T46_RS21620	294	+	116	49.1749	167.262
NZ_CP081489.1	4386997	4387783	gene-K5T46_RS21205	786	-	310	131.416	167.196
NZ_CP081489.1	1085859	1086270	gene-K5T46_RS05185	411	-	162	68.6753	167.093
NZ_CP081489.1	3728315	3729095	gene-K5T46_RS17805	780	+	306	129.72	166.308
NZ_CP081489.1	2164834	2165128	gene-K5T46_RS10260	294	+	114	48.3271	164.378
NZ_CP081489.1	1129096	1129600	gene-K5T46_RS05400	504	+	195	82.6647	164.017
NZ_CP081489.1	347133	348396	gene-K5T46_RS01635	1263	-	488	206.874	163.796
NZ_CP081489.1	92813	92984	gene-K5T46_RS00440	171	-	66	27.9788	163.619
NZ_CP081489.1	442799	443234	gene-K5T46_RS02065	435	-	167	70.7949	162.747
NZ_CP081489.1	3724282	3724666	gene-K5T46_RS17785	384	-	145	61.4686	160.075
NZ_CP081489.1	3831473	3831977	gene-K5T46_RS18355	504	+	190	80.5451	159.812
NZ_CP081489.1	3335050	3335383	gene-K5T46_RS15910	333	-	125	52.9902	159.13
NZ_CP081489.1	94272	94563	gene-K5T46_RS00450	291	+	109	46.2074	158.788
NZ_CP081489.1	1354075	1354726	gene-K5T46_RS06485	651	-	243	103.013	158.238
NZ_CP081489.1	477414	477624	gene-K5T46_RS02235	210	-	78	33.0659	157.457
NZ_CP081489.1	2197845	2198325	gene-K5T46_RS10430	480	+	177	75.0341	156.321
NZ_CP081489.1	2149637	2151284	gene-K5T46_RS10175	1647	-	607	257.32	156.236
NZ_CP081489.1	3232756	3233041	gene-K5T46_RS15415	285	-	105	44.5118	156.182
NZ_CP081489.1	4050222	4052796	gene-K5T46_RS19430	2574	-	948	401.878	156.13
NZ_CP081489.1	4496881	4496974	gene-K5T46_RS21855	93	-	34	14.4133	154.982
NZ_CP081489.1	3593117	3593426	gene-K5T46_RS17205	309	+	112	47.4792	153.654
NZ_CP081489.1	4460353	4460635	gene-K5T46_RS21610	282	+	102	43.24	153.333
NZ_CP081489.1	1311074	1312469	gene-K5T46_RS06260	1395	+	504	213.656	153.159
NZ_CP081489.1	1159674	1160016	gene-K5T46_RS05545	342	-	123	52.1424	152.463
NZ_CP081489.1	3832163	3832598	gene-K5T46_RS18365	435	+	156	66.1318	152.027
NZ_CP081489.1	2396838	2397797	gene-K5T46_RS11445	959	+	341	144.557	150.737
NZ_CP081489.1	3826176	3826455	gene-K5T46_RS18290	279	+	99	41.9682	150.424
NZ_CP081489.1	277244	277292	gene-K5T46_RS01335	48	-	17	7.20667	150.139
NZ_CP081489.1	2174955	2175507	gene-K5T46_RS10325	552	-	195	82.6647	149.755
NZ_CP081489.1	3647121	3647610	gene-K5T46_RS17460	489	-	172	72.9145	149.109
NZ_CP081489.1	3830157	3830550	gene-K5T46_RS18340	393	+	138	58.5012	148.858
NZ_CP081489.1	4091836	4093039	gene-K5T46_RS19655	1203	-	421	178.471	148.355
NZ_CP081489.1	309708	310371	gene-K5T46_RS01480	663	+	232	98.3498	148.341
NZ_CP081489.1	3847987	3848518	gene-K5T46_RS18480	531	+	185	78.4255	147.694
NZ_CP081489.1	688524	689067	gene-K5T46_RS03270	543	-	188	79.6973	146.772
NZ_CP081489.1	4312761	4314201	gene-K5T46_RS20790	1440	-	494	209.417	145.429
NZ_CP081489.1	530323	530860	gene-K5T46_RS02495	537	-	184	78.0016	145.254
NZ_CP081489.1	1477132	1477208	gene-K5T46_RS07040	76	+	26	11.022	145.026
NZ_CP081489.1	2442899	2443355	gene-K5T46_RS11665	456	+	156	66.1318	145.026
NZ_CP081489.1	3370167	3371628	gene-K5T46_RS16085	1461	+	497	210.689	144.209
NZ_CP081489.1	933892	934390	gene-K5T46_RS04455	498	-	169	71.6427	143.861
NZ_CP081489.1	3234688	3235588	gene-K5T46_RS15440	900	-	304	128.872	143.191
NZ_CP081489.1	3497485	3498778	gene-K5T46_RS16740	1293	+	436	184.83	142.946
NZ_CP081489.1	2028904	2029189	gene-K5T46_RS09560	285	+	96	40.6965	142.795
NZ_CP081489.1	1169177	1169918	gene-K5T46_RS05580	741	-	248	105.133	141.879
NZ_CP081489.1	3446414	3447230	gene-K5T46_RS16490	816	-	273	115.731	141.827
NZ_CP081489.1	102860	102920	gene-K5T46_RS00490	60	+	20	8.47843	141.307
NZ_CP081489.1	2867295	2868174	gene-K5T46_RS13645	879	+	293	124.209	141.307
NZ_CP081489.1	583606	584020	gene-K5T46_RS02755	414	-	137	58.0773	140.283
NZ_CP081489.1	349224	350145	gene-K5T46_RS01645	921	-	301	127.6	138.545
NZ_CP081489.1	2279820	2280852	gene-K5T46_RS10880	1032	+	337	142.862	138.432
NZ_CP081489.1	958427	959633	gene-K5T46_RS04585	1206	-	390	165.329	137.089
NZ_CP081489.1	2966044	2967481	gene-K5T46_RS14185	1437	+	461	195.428	135.997
NZ_CP081489.1	1812678	1812978	gene-K5T46_RS08630	300	-	96	40.6965	135.655
NZ_CP081489.1	3580067	3580217	gene-K5T46_RS17145	150	-	48	20.3482	135.655
NZ_CP081489.1	3135449	3136121	gene-K5T46_RS14965	672	-	215	91.1431	135.63
NZ_CP081489.1	2609349	2610288	gene-K5T46_RS12515	939	-	299	126.753	134.987
NZ_CP081489.1	2709490	2710186	gene-K5T46_RS12970	696	-	221	93.6867	134.607
NZ_CP081489.1	3200180	3200303	gene-K5T46_RS15265	123	+	39	16.5329	134.414
NZ_CP081489.1	3005015	3007244	gene-K5T46_RS14345	2229	-	702	297.593	133.51
NZ_CP081489.1	4343698	4344181	gene-K5T46_RS20980	483	-	152	64.4361	133.408
NZ_CP081489.1	2073529	2074294	gene-K5T46_RS09795	765	-	240	101.741	132.995
NZ_CP081489.1	676081	676534	gene-K5T46_RS03220	453	-	142	60.1969	132.885
NZ_CP081489.1	3948628	3948829	gene-K5T46_RS18970	201	+	63	26.7071	132.871
NZ_CP081489.1	3260020	3260416	gene-K5T46_RS15560	396	-	124	52.5663	132.743
NZ_CP081489.1	1397464	1397710	gene-K5T46_RS06660	246	-	77	32.642	132.691
NZ_CP081489.1	98728	99793	gene-K5T46_RS00470	1065	+	333	141.166	132.55
NZ_CP081489.1	2575399	2575444	gene-K5T46_RS12350	45	+	14	5.9349	131.887
NZ_CP081489.1	1668085	1668127	gene-K5T46_RS07880	42	-	13	5.51098	131.214
NZ_CP081489.1	1893639	1893849	gene-K5T46_RS09010	210	-	65	27.5549	131.214
NZ_CP081489.1	2164079	2164709	gene-K5T46_RS10255	630	-	195	82.6647	131.214
NZ_CP081489.1	4016130	4016496	gene-K5T46_RS19245	366	-	113	47.9031	130.883
NZ_CP081489.1	2710178	2711606	gene-K5T46_RS12975	1428	-	440	186.525	130.62
NZ_CP081489.1	1175391	1176804	gene-K5T46_RS05610	1413	-	435	184.406	130.507
NZ_CP081489.1	1791578	1792277	gene-K5T46_RS08520	699	+	214	90.7192	129.784
NZ_CP081489.1	630524	631784	gene-K5T46_RS02985	1260	-	384	162.786	129.195
NZ_CP081489.1	2305740	2306055	gene-K5T46_RS10995	315	-	96	40.6965	129.195
NZ_CP081489.1	3306220	3306799	gene-K5T46_RS15760	579	+	176	74.6102	128.86
NZ_CP081489.1	3846912	3847467	gene-K5T46_RS18475	555	-	168	71.2188	128.322
NZ_CP081489.1	2483888	2484848	gene-K5T46_RS11880	960	+	290	122.937	128.06
NZ_CP081489.1	3056658	3057453	gene-K5T46_RS14570	795	-	239	101.317	127.443
NZ_CP081489.1	3000428	3001097	gene-K5T46_RS14320	669	+	201	85.2082	127.367
NZ_CP081489.1	2443395	2443851	gene-K5T46_RS11670	456	+	137	58.0773	127.362
NZ_CP081489.1	4483899	4484918	gene-K5T46_RS21735	1019	-	306	129.72	127.301
NZ_CP081489.1	980166	983664	gene-K5T46_RS04670	3498	+	1049	444.694	127.128
NZ_CP081489.1	1328414	1329671	gene-K5T46_RS06365	1257	+	375	158.971	126.468
NZ_CP081489.1	1213309	1214260	gene-K5T46_RS05820	951	-	283	119.97	126.151
NZ_CP081489.1	1535338	1536466	gene-K5T46_RS07325	1128	+	335	142.014	125.899
NZ_CP081489.1	4083013	4083529	gene-K5T46_RS19610	516	+	153	64.86	125.698
NZ_CP081489.1	3765736	3766867	gene-K5T46_RS17985	1131	+	333	141.166	124.815
NZ_CP081489.1	2554684	2555215	gene-K5T46_RS12205	531	+	156	66.1318	124.542
NZ_CP081489.1	643578	643752	gene-K5T46_RS03035	174	-	51	21.62	124.253
NZ_CP081489.1	1271951	1272341	gene-K5T46_RS06065	390	-	114	48.3271	123.916
NZ_CP081489.1	1396894	1397380	gene-K5T46_RS06655	486	+	142	60.1969	123.862
NZ_CP081489.1	543544	543883	gene-K5T46_RS02560	339	-	99	41.9682	123.8
NZ_CP081489.1	2149377	2149641	gene-K5T46_RS10170	264	-	77	32.642	123.644
NZ_CP081489.1	2965231	2965708	gene-K5T46_RS14180	477	-	139	58.9251	123.533
NZ_CP081489.1	3829264	3829804	gene-K5T46_RS18330	540	+	157	66.5557	123.251
NZ_CP081489.1	3751906	3754369	gene-K5T46_RS17925	2463	+	716	303.528	123.235
NZ_CP081489.1	2871275	2871854	gene-K5T46_RS13665	579	+	168	71.2188	123.003
NZ_CP081489.1	339089	339134	gene-K5T46_RS01590	45	-	13	5.51098	122.466
NZ_CP081489.1	837677	838193	gene-K5T46_RS03955	516	+	149	63.1643	122.411
NZ_CP081489.1	4000246	4000723	gene-K5T46_RS19195	477	+	137	58.0773	121.755
NZ_CP081489.1	2209899	2210298	gene-K5T46_RS10500	399	+	114	48.3271	121.12
NZ_CP081489.1	3185274	3186255	gene-K5T46_RS15220	981	-	278	117.85	120.133
NZ_CP081489.1	1542613	1543492	gene-K5T46_RS07360	879	-	249	105.556	120.087
NZ_CP081489.1	1103369	1104488	gene-K5T46_RS05295	1119	-	315	133.535	119.334
NZ_CP081489.1	2708579	2709248	gene-K5T46_RS12965	669	+	188	79.6973	119.129
NZ_CP081489.1	628735	628963	gene-K5T46_RS02975	228	+	64	27.131	118.996
NZ_CP081489.1	3303087	3303711	gene-K5T46_RS15745	624	-	175	74.1863	118.888
NZ_CP081489.1	879691	879880	gene-K5T46_RS04150	189	+	53	22.4678	118.877
NZ_CP081489.1	1005622	1005697	gene-K5T46_RS04795	75	-	21	8.90235	118.698
NZ_CP081489.1	3684643	3685372	gene-K5T46_RS17610	729	+	204	86.48	118.628
NZ_CP081489.1	679136	679304	gene-K5T46_RS03235	168	-	47	19.9243	118.597
NZ_CP081489.1	4018180	4018609	gene-K5T46_RS19260	429	-	120	50.8706	118.579
NZ_CP081489.1	2716377	2716506	gene-K5T46_RS13005	129	-	36	15.2612	118.304
NZ_CP081489.1	3707376	3707448	gene-K5T46_RS17715	72	+	20	8.47843	117.756
NZ_CP081489.1	3810647	3810842	gene-K5T46_RS18185	195	+	54	22.8918	117.394
NZ_CP081489.1	2737585	2738689	gene-K5T46_RS13120	1104	-	305	129.296	117.116
NZ_CP081489.1	3327114	3327534	gene-K5T46_RS15865	420	-	116	49.1749	117.083
NZ_CP081489.1	89176	89848	gene-K5T46_RS00420	672	+	184	78.0016	116.074
NZ_CP081489.1	348392	349223	gene-K5T46_RS01640	831	-	227	96.2302	115.8
NZ_CP081489.1	2255493	2256951	gene-K5T46_RS10725	1458	-	398	168.721	115.721
NZ_CP081489.1	2575696	2576020	gene-K5T46_RS12355	324	+	88	37.3051	115.139
NZ_CP081489.1	3941602	3942007	gene-K5T46_RS18935	405	+	110	46.6314	115.139
NZ_CP081489.1	4477915	4479028	gene-K5T46_RS21700	1113	+	302	128.024	115.026
NZ_CP081489.1	2258188	2258461	gene-K5T46_RS10740	273	+	74	31.3702	114.909
NZ_CP081489.1	2982015	2982288	gene-K5T46_RS14250	273	-	74	31.3702	114.909
NZ_CP081489.1	97977	98727	gene-K5T46_RS00465	750	+	203	86.0561	114.741
NZ_CP081489.1	2624972	2625335	gene-K5T46_RS12585	363	+	98	41.5443	114.447
NZ_CP081489.1	1266104	1266416	gene-K5T46_RS06045	312	-	84	35.6094	114.133
NZ_CP081489.1	323041	324466	gene-K5T46_RS01530	1425	-	382	161.938	113.641
NZ_CP081489.1	3028153	3028624	gene-K5T46_RS14450	471	-	126	53.4141	113.406
NZ_CP081489.1	456163	456511	gene-K5T46_RS02125	348	-	93	39.4247	113.289
NZ_CP081489.1	4030272	4030536	gene-K5T46_RS19335	264	-	70	29.6745	112.403
NZ_CP081489.1	2793142	2794033	gene-K5T46_RS13320	891	+	236	100.045	112.284
NZ_CP081489.1	4019314	4019698	gene-K5T46_RS19270	384	-	101	42.8161	111.5
NZ_CP081489.1	1489478	1490213	gene-K5T46_RS07110	735	+	192	81.3929	110.739
NZ_CP081489.1	2772141	2772792	gene-K5T46_RS13225	651	-	170	72.0667	110.701
NZ_CP081489.1	824892	825153	gene-K5T46_RS03890	261	-	68	28.8267	110.447
NZ_CP081489.1	643741	643972	gene-K5T46_RS03040	231	-	60	25.4353	110.109
NZ_CP081489.1	4490298	4490433	gene-K5T46_RS21780	135	+	35	14.8373	109.906
NZ_CP081489.1	2187734	2190071	gene-K5T46_RS10410	2337	-	604	256.049	109.563
NZ_CP081489.1	1336651	1336822	gene-K5T46_RS06415	171	+	44	18.6525	109.079
NZ_CP081489.1	2729780	2730395	gene-K5T46_RS13080	615	-	158	66.9796	108.91
NZ_CP081489.1	3258152	3258884	gene-K5T46_RS15550	732	+	188	79.6973	108.876
NZ_CP081489.1	3462475	3463219	gene-K5T46_RS16585	744	+	191	80.969	108.829
NZ_CP081489.1	1621003	1621405	gene-K5T46_RS07710	402	+	103	43.6639	108.617
NZ_CP081489.1	3519461	3519602	gene-K5T46_RS16840	141	+	36	15.2612	108.235
NZ_CP081489.1	3492787	3493927	gene-K5T46_RS16705	1140	+	290	122.937	107.84
NZ_CP081489.1	3717286	3717400	gene-K5T46_RS17755	114	+	29	12.2937	107.84
NZ_CP081489.1	2094511	2094979	gene-K5T46_RS09890	468	+	119	50.4467	107.792
NZ_CP081489.1	266392	267217	gene-K5T46_RS01275	825	+	209	88.5996	107.393
NZ_CP081489.1	4043464	4044442	gene-K5T46_RS19400	978	-	247	104.709	107.064
NZ_CP081489.1	2702447	2704481	gene-K5T46_RS12945	2034	-	512	217.048	106.71
NZ_CP081489.1	300741	301338	gene-K5T46_RS01430	597	+	150	63.5882	106.513
NZ_CP081489.1	438357	439632	gene-K5T46_RS02040	1275	-	319	135.231	106.064
NZ_CP081489.1	2500833	2501193	gene-K5T46_RS11965	360	+	90	38.1529	105.98
NZ_CP081489.1	668003	668462	gene-K5T46_RS03185	459	+	114	48.3271	105.288
NZ_CP081489.1	4485938	4487030	gene-K5T46_RS21745	1092	-	271	114.883	105.204
NZ_CP081489.1	3366566	3366965	gene-K5T46_RS16060	399	+	99	41.9682	105.184
NZ_CP081489.1	2430460	2431441	gene-K5T46_RS11590	981	+	243	103.013	105.008
NZ_CP081489.1	3835027	3835648	gene-K5T46_RS18390	621	+	153	64.86	104.444
NZ_CP081489.1	792936	793806	gene-K5T46_RS03735	870	-	214	90.7192	104.275
NZ_CP081489.1	448090	448330	gene-K5T46_RS02095	240	-	59	25.0114	104.214
NZ_CP081489.1	2961209	2961563	gene-K5T46_RS14160	354	-	87	36.8812	104.184
NZ_CP081489.1	317628	317991	gene-K5T46_RS01515	363	-	89	37.729	103.937
NZ_CP081489.1	3645041	3645365	gene-K5T46_RS17445	324	-	79	33.4898	103.364
NZ_CP081489.1	575686	576445	gene-K5T46_RS02715	759	-	185	78.4255	103.327
NZ_CP081489.1	359198	360965	gene-K5T46_RS01685	1767	-	429	181.862	102.922
NZ_CP081489.1	3204397	3204595	gene-K5T46_RS15285	198	-	48	20.3482	102.769
NZ_CP081489.1	2810748	2811066	gene-K5T46_RS13415	318	+	77	32.642	102.648
NZ_CP081489.1	1353716	1354076	gene-K5T46_RS06480	360	-	87	36.8812	102.448
NZ_CP081489.1	4337745	4338396	gene-K5T46_RS20930	651	-	157	66.5557	102.236
NZ_CP081489.1	3750320	3750461	gene-K5T46_RS17910	141	+	34	14.4133	102.222
NZ_CP081489.1	2920345	2921992	gene-K5T46_RS13970	1647	-	397	168.297	102.184
NZ_CP081489.1	1747653	1748400	gene-K5T46_RS08300	747	+	180	76.3059	102.15
NZ_CP081489.1	2062958	2063228	gene-K5T46_RS09740	270	-	65	27.5549	102.055
NZ_CP081489.1	1365335	1367069	gene-K5T46_RS06525	1734	+	417	176.775	101.947
NZ_CP081489.1	877144	877714	gene-K5T46_RS04135	570	-	137	58.0773	101.89
NZ_CP081489.1	879890	880124	gene-K5T46_RS04155	234	+	56	23.7396	101.451
NZ_CP081489.1	4062804	4063152	gene-K5T46_RS19495	348	-	83	35.1855	101.108
NZ_CP081489.1	2915309	2915645	gene-K5T46_RS13945	336	-	80	33.9137	100.934
NZ_CP081489.1	3290056	3290275	gene-K5T46_RS15690	219	+	52	22.0439	100.657
NZ_CP081489.1	3592480	3592687	gene-K5T46_RS17195	207	+	49	20.7722	100.349
NZ_CP081489.1	3616058	3616130	gene-K5T46_RS17300	72	+	17	7.20667	100.093
NZ_CP081489.1	3837193	3837562	gene-K5T46_RS18405	369	+	87	36.8812	99.949
NZ_CP081489.1	521021	521378	gene-K5T46_RS02445	357	-	84	35.6094	99.7462
NZ_CP081489.1	3984283	3985036	gene-K5T46_RS19115	753	-	177	75.0341	99.6469
NZ_CP081489.1	2729563	2729776	gene-K5T46_RS13075	213	-	50	21.1961	99.5121
NZ_CP081489.1	4089729	4090722	gene-K5T46_RS19645	993	-	233	98.7737	99.47
NZ_CP081489.1	2306129	2306351	gene-K5T46_RS11000	222	-	52	22.0439	99.2969
NZ_CP081489.1	3046547	3047192	gene-K5T46_RS14530	645	+	151	64.0122	99.2437
NZ_CP081489.1	1202977	1203379	gene-K5T46_RS05770	402	-	94	39.8486	99.1259
NZ_CP081489.1	3555575	3556616	gene-K5T46_RS17000	1041	-	243	103.013	98.9558
NZ_CP081489.1	1748787	1749888	gene-K5T46_RS08305	1101	+	257	108.948	98.9535
NZ_CP081489.1	2876606	2876753	gene-K5T46_RS13695	147	-	34	14.4133	98.0499
NZ_CP081489.1	718691	719396	gene-K5T46_RS03385	705	-	163	69.0992	98.0131
NZ_CP081489.1	3645381	3645768	gene-K5T46_RS17450	387	-	88	37.3051	96.3956
NZ_CP081489.1	3595664	3595739	gene-K5T46_RS17220	75	+	17	7.20667	96.0889
NZ_CP081489.1	3064430	3065348	gene-K5T46_RS14605	918	-	208	88.1757	96.0519
NZ_CP081489.1	696611	697151	gene-K5T46_RS03310	540	-	122	51.7184	95.7749
NZ_CP081489.1	4134399	4134780	gene-K5T46_RS19880	381	+	86	36.4573	95.6883
NZ_CP081489.1	3287232	3287763	gene-K5T46_RS15675	531	-	119	50.4467	95.0031
NZ_CP081489.1	4328065	4330717	gene-K5T46_RS20840	2652	+	590	250.114	94.3114
NZ_CP081489.1	82574	82889	gene-K5T46_RS00385	315	+	70	29.6745	94.2048
NZ_CP081489.1	544084	544912	gene-K5T46_RS02565	828	+	184	78.0016	94.2048
NZ_CP081489.1	1004746	1004845	gene-K5T46_RS04785	99	-	22	9.32627	94.2048
NZ_CP081489.1	4125384	4125960	gene-K5T46_RS19830	576	+	128	54.262	94.2048
NZ_CP081489.1	967189	967284	gene-K5T46_RS04610	95	+	21	8.90235	93.709
NZ_CP081489.1	1404011	1404611	gene-K5T46_RS06700	600	+	132	55.9576	93.2627
NZ_CP081489.1	1776366	1776657	gene-K5T46_RS08435	291	+	64	27.131	93.2336
NZ_CP081489.1	81311	81644	gene-K5T46_RS00375	333	-	73	30.9463	92.9318
NZ_CP081489.1	1086988	1087093	gene-K5T46_RS05195	105	-	23	9.7502	92.859
NZ_CP081489.1	77680	77977	gene-K5T46_RS00350	297	-	65	27.5549	92.7774
NZ_CP081489.1	3160686	3161766	gene-K5T46_RS15070	1080	-	236	100.045	92.6347
NZ_CP081489.1	3451339	3451600	gene-K5T46_RS16520	261	-	57	24.1635	92.5806
NZ_CP081489.1	1816579	1817161	gene-K5T46_RS08650	582	+	127	53.838	92.5052
NZ_CP081489.1	2576122	2577373	gene-K5T46_RS12360	1251	-	272	115.307	92.1716
NZ_CP081489.1	2915773	2916493	gene-K5T46_RS13950	720	+	156	66.1318	91.8497
NZ_CP081489.1	2148428	2149358	gene-K5T46_RS10165	930	-	201	85.2082	91.6218
NZ_CP081489.1	1122284	1122335	gene-K5T46_RS05375	51	-	11	4.66314	91.4341
NZ_CP081489.1	1211559	1212840	gene-K5T46_RS05810	1281	-	276	117.002	91.3367
NZ_CP081489.1	4039499	4040081	gene-K5T46_RS19385	582	-	125	52.9902	91.0484
NZ_CP081489.1	429796	430015	gene-K5T46_RS01985	219	-	47	19.9243	90.9786
NZ_CP081489.1	3140948	3141746	gene-K5T46_RS15000	798	+	171	72.4906	90.8403
NZ_CP081489.1	2672176	2672788	gene-K5T46_RS12805	612	+	131	55.5337	90.7414
NZ_CP081489.1	99835	100036	gene-K5T46_RS00475	201	-	43	18.2286	90.6897
NZ_CP081489.1	3723827	3724178	gene-K5T46_RS17780	351	-	75	31.7941	90.5815
NZ_CP081489.1	4291755	4291995	gene-K5T46_RS20690	240	+	51	21.62	90.0833
NZ_CP081489.1	4068624	4069218	gene-K5T46_RS19530	594	-	126	53.4141	89.9228
NZ_CP081489.1	620945	621584	gene-K5T46_RS02925	639	-	135	57.2294	89.5609
NZ_CP081489.1	869130	869889	gene-K5T46_RS04085	759	-	160	67.8274	89.3642
NZ_CP081489.1	123675	123751	gene-K5T46_RS00585	76	+	16	6.78274	89.2466
NZ_CP081489.1	2458255	2458369	gene-K5T46_RS11745	114	-	24	10.1741	89.2466
NZ_CP081489.1	952388	952664	gene-K5T46_RS04560	276	+	58	24.5875	89.085
NZ_CP081489.1	2207931	2208360	gene-K5T46_RS10490	429	-	90	38.1529	88.9346
NZ_CP081489.1	242759	243719	gene-K5T46_RS01180	960	-	201	85.2082	88.7586
NZ_CP081489.1	3295385	3296417	gene-K5T46_RS15710	1032	+	216	91.5671	88.7278
NZ_CP081489.1	3837572	3837998	gene-K5T46_RS18410	426	+	89	37.729	88.5658
NZ_CP081489.1	4064558	4064807	gene-K5T46_RS19510	249	-	52	22.0439	88.5298
NZ_CP081489.1	3252399	3253899	gene-K5T46_RS15530	1500	-	313	132.687	88.4583
NZ_CP081489.1	2162045	2163980	gene-K5T46_RS10250	1935	-	403	170.84	88.2896
NZ_CP081489.1	1782144	1782519	gene-K5T46_RS08470	375	+	78	33.0659	88.1757
NZ_CP081489.1	2575053	2575164	gene-K5T46_RS12345	111	+	23	9.7502	87.8396
NZ_CP081489.1	4458181	4458370	gene-K5T46_RS21595	189	+	39	16.5329	87.4759
NZ_CP081489.1	2794032	2795685	gene-K5T46_RS13325	1653	+	341	144.557	87.4515
NZ_CP081489.1	978732	978888	gene-K5T46_RS04660	156	-	32	13.5655	86.9583
NZ_CP081489.1	54572	55691	gene-K5T46_RS00245	1119	-	229	97.078	86.7543
NZ_CP081489.1	888349	889156	gene-K5T46_RS04210	807	-	165	69.9471	86.6754
NZ_CP081489.1	4216636	4217008	gene-K5T46_RS20295	372	+	76	32.218	86.6076
NZ_CP081489.1	3167426	3167756	gene-K5T46_RS15120	330	-	67	28.4027	86.0689
NZ_CP081489.1	2868727	2870152	gene-K5T46_RS13655	1425	+	289	122.513	85.9743
NZ_CP081489.1	3645795	3647010	gene-K5T46_RS17455	1215	-	246	104.285	85.831
NZ_CP081489.1	4028318	4029272	gene-K5T46_RS19325	954	-	193	81.8169	85.7619
NZ_CP081489.1	4304906	4305173	gene-K5T46_RS20760	267	-	54	22.8918	85.7369
NZ_CP081489.1	1882921	1883635	gene-K5T46_RS08960	714	-	144	61.0447	85.4968
NZ_CP081489.1	357724	359212	gene-K5T46_RS01680	1488	-	300	127.176	85.4681
NZ_CP081489.1	2625355	2626249	gene-K5T46_RS12590	894	+	179	75.882	84.8791
NZ_CP081489.1	1585553	1586567	gene-K5T46_RS07560	1014	-	203	86.0561	84.8679
NZ_CP081489.1	4098240	4098690	gene-K5T46_RS19690	450	-	90	38.1529	84.7843
NZ_CP081489.1	3705731	3707201	gene-K5T46_RS17710	1470	-	293	124.209	84.4959
NZ_CP081489.1	517185	519573	gene-K5T46_RS02430	2388	-	475	201.363	84.3228
NZ_CP081489.1	3017755	3018214	gene-K5T46_RS14395	459	+	91	38.5769	84.0454
NZ_CP081489.1	3454256	3454826	gene-K5T46_RS16545	570	+	113	47.9031	84.0406
NZ_CP081489.1	2096830	2097007	gene-K5T46_RS09910	177	-	35	14.8373	83.8263
NZ_CP081489.1	420396	421545	gene-K5T46_RS01945	1149	-	227	96.2302	83.7513
NZ_CP081489.1	4473936	4474170	gene-K5T46_RS21680	234	-	46	19.5004	83.335
NZ_CP081489.1	2836123	2836705	gene-K5T46_RS13515	582	+	114	48.3271	83.0362
NZ_CP081489.1	4309337	4310471	gene-K5T46_RS20770	1134	+	222	94.1106	82.9899
NZ_CP081489.1	123044	123551	gene-K5T46_RS00580	507	-	99	41.9682	82.7776
NZ_CP081489.1	291726	292182	gene-K5T46_RS01385	456	+	89	37.729	82.7391
NZ_CP081489.1	2616323	2616779	gene-K5T46_RS12545	456	-	89	37.729	82.7391
NZ_CP081489.1	2957189	2957507	gene-K5T46_RS14130	318	-	62	26.2831	82.6514
NZ_CP081489.1	210649	211153	gene-K5T46_RS01020	504	-	98	41.5443	82.4292
NZ_CP081489.1	4335952	4336096	gene-K5T46_RS20905	144	-	28	11.8698	82.4292
NZ_CP081489.1	2258426	2258771	gene-K5T46_RS10745	345	-	67	28.4027	82.3268
NZ_CP081489.1	55	751	gene-K5T46_RS00005	696	-	135	57.2294	82.2262
NZ_CP081489.1	1262647	1263169	gene-K5T46_RS06020	522	+	101	42.8161	82.0231
NZ_CP081489.1	678548	679067	gene-K5T46_RS03230	519	+	100	42.3922	81.6805
NZ_CP081489.1	2935846	2936848	gene-K5T46_RS14025	1002	+	193	81.8169	81.6536
NZ_CP081489.1	4203120	4203333	gene-K5T46_RS20235	213	-	41	17.3808	81.5999
NZ_CP081489.1	2560735	2561104	gene-K5T46_RS12245	369	-	71	30.0984	81.5676
NZ_CP081489.1	363345	364350	gene-K5T46_RS01705	1005	-	193	81.8169	81.4098
NZ_CP081489.1	4460644	4461349	gene-K5T46_RS21615	705	+	135	57.2294	81.1765
NZ_CP081489.1	2286931	2287438	gene-K5T46_RS10915	507	+	97	41.1204	81.1053
NZ_CP081489.1	3256252	3257671	gene-K5T46_RS15540	1419	+	271	114.883	80.9604
NZ_CP081489.1	2906434	2906764	gene-K5T46_RS13900	330	-	63	26.7071	80.9305
NZ_CP081489.1	3237410	3238301	gene-K5T46_RS15460	891	-	170	72.0667	80.8829
NZ_CP081489.1	1103201	1103327	gene-K5T46_RS05290	126	-	24	10.1741	80.747
NZ_CP081489.1	2185011	2185284	gene-K5T46_RS10390	273	+	52	22.0439	80.747
NZ_CP081489.1	3325563	3326082	gene-K5T46_RS15855	519	-	98	41.5443	80.0468
NZ_CP081489.1	3754370	3755303	gene-K5T46_RS17930	933	+	176	74.6102	79.9681
NZ_CP081489.1	2652930	2653755	gene-K5T46_RS12730	825	-	155	65.7078	79.6459
NZ_CP081489.1	506363	508742	gene-K5T46_RS02375	2379	-	446	189.069	79.4742
NZ_CP081489.1	995821	997588	gene-K5T46_RS04750	1767	+	330	139.894	79.1704
NZ_CP081489.1	2900958	2902179	gene-K5T46_RS13865	1221	-	228	96.6541	79.1598
NZ_CP081489.1	3791239	3792937	gene-K5T46_RS18100	1698	-	317	134.383	79.142
NZ_CP081489.1	219427	221563	gene-K5T46_RS01065	2136	-	398	168.721	78.9891
NZ_CP081489.1	3517489	3518312	id-NZ_CP081489.1:3517490..3518312	823	+	153	64.86	78.8092
NZ_CP081489.1	4207796	4208420	gene-K5T46_RS20260	624	-	116	49.1749	78.8059
NZ_CP081489.1	807111	807816	gene-K5T46_RS03805	705	+	131	55.5337	78.7712
NZ_CP081489.1	3309748	3311740	gene-K5T46_RS15775	1992	+	370	156.851	78.7404
NZ_CP081489.1	2215245	2215509	gene-K5T46_RS10525	264	+	49	20.7722	78.6824
NZ_CP081489.1	2570707	2570956	gene-K5T46_RS12310	249	-	46	19.5004	78.3148
NZ_CP081489.1	3564949	3566098	gene-K5T46_RS17070	1149	-	212	89.8714	78.217
NZ_CP081489.1	768	2145	gene-K5T46_RS00010	1377	-	254	107.676	78.1961
NZ_CP081489.1	2340451	2340592	gene-K5T46_RS11190	141	-	26	11.022	78.1699
NZ_CP081489.1	1422866	1424261	gene-K5T46_RS06795	1395	-	257	108.948	78.0988
NZ_CP081489.1	2660734	2662879	gene-K5T46_RS12770	2145	-	394	167.025	77.8672
NZ_CP081489.1	4323307	4324204	gene-K5T46_RS20820	897	-	164	69.5231	77.5063
NZ_CP081489.1	3410361	3411888	gene-K5T46_RS16300	1527	-	279	118.274	77.4552
NZ_CP081489.1	3838268	3838679	gene-K5T46_RS18420	411	-	75	31.7941	77.3579
NZ_CP081489.1	381112	381991	gene-K5T46_RS01795	879	-	160	67.8274	77.1643
NZ_CP081489.1	1018755	1019184	gene-K5T46_RS04860	429	-	78	33.0659	77.0766
NZ_CP081489.1	3371662	3371992	gene-K5T46_RS16090	330	+	60	25.4353	77.0766
NZ_CP081489.1	3239223	3239742	gene-K5T46_RS15470	519	+	94	39.8486	76.7796
NZ_CP081489.1	1355056	1356457	gene-K5T46_RS06490	1401	+	253	107.252	76.554
NZ_CP081489.1	898852	899140	gene-K5T46_RS04285	288	+	52	22.0439	76.5414
NZ_CP081489.1	643946	644135	gene-K5T46_RS03045	189	-	34	14.4133	76.261
NZ_CP081489.1	3028739	3029291	gene-K5T46_RS14455	552	-	99	41.9682	76.0294
NZ_CP081489.1	3002374	3003877	gene-K5T46_RS14335	1503	-	269	114.035	75.8715
NZ_CP081489.1	2179881	2180457	gene-K5T46_RS10355	576	+	103	43.6639	75.8054
NZ_CP081489.1	2687698	2688370	gene-K5T46_RS12870	672	+	120	50.8706	75.7003
NZ_CP081489.1	3603514	3607108	gene-K5T46_RS17255	3594	+	641	271.734	75.6076
NZ_CP081489.1	2796016	2796403	gene-K5T46_RS13335	387	+	69	29.2506	75.5829
NZ_CP081489.1	355293	356376	gene-K5T46_RS01670	1083	-	193	81.8169	75.5465
NZ_CP081489.1	4472238	4472817	gene-K5T46_RS21665	579	+	103	43.6639	75.4126
NZ_CP081489.1	459938	460028	gene-K5T46_RS02145	90	-	16	6.78274	75.3638
NZ_CP081489.1	1036779	1037139	gene-K5T46_RS04955	360	+	64	27.131	75.3638
NZ_CP081489.1	2174301	2174937	gene-K5T46_RS10320	636	-	113	47.9031	75.3194
NZ_CP081489.1	1066121	1067492	gene-K5T46_RS05090	1371	-	243	103.013	75.1371
NZ_CP081489.1	2559696	2559990	gene-K5T46_RS12235	294	-	52	22.0439	74.9793
NZ_CP081489.1	2907527	2908562	gene-K5T46_RS13915	1035	+	183	77.5776	74.9542
NZ_CP081489.1	3499343	3500135	gene-K5T46_RS16750	792	+	140	59.349	74.9356
NZ_CP081489.1	3387480	3387939	gene-K5T46_RS16160	459	+	81	34.3376	74.8097
NZ_CP081489.1	2662878	2664189	gene-K5T46_RS12775	1311	-	231	97.9259	74.6956
NZ_CP081489.1	100304	100934	gene-K5T46_RS00480	630	+	111	47.0553	74.6909
NZ_CP081489.1	2405801	2406011	gene-K5T46_RS11485	210	-	37	15.6851	74.6909
NZ_CP081489.1	2890361	2891072	gene-K5T46_RS13820	711	-	125	52.9902	74.5291
NZ_CP081489.1	3404408	3405509	gene-K5T46_RS16245	1101	+	191	80.969	73.5413
NZ_CP081489.1	600464	600539	gene-K5T46_RS02845	75	+	13	5.51098	73.4797
NZ_CP081489.1	463895	465044	gene-K5T46_RS02165	1149	+	198	83.9365	73.0518
NZ_CP081489.1	227948	228401	gene-K5T46_RS01095	453	-	78	33.0659	72.9931
NZ_CP081489.1	961424	963134	gene-K5T46_RS04595	1710	+	293	124.209	72.6369
NZ_CP081489.1	4432746	4433793	gene-K5T46_RS21460	1047	-	179	75.882	72.4756
NZ_CP081489.1	2711616	2712336	gene-K5T46_RS12980	720	-	123	52.1424	72.4199
NZ_CP081489.1	1210214	1211474	gene-K5T46_RS05805	1260	-	215	91.1431	72.3358
NZ_CP081489.1	757799	761828	gene-K5T46_RS03550	4029	-	687	291.234	72.2845
NZ_CP081489.1	1151258	1152632	gene-K5T46_RS05510	1374	-	234	99.1976	72.1962
NZ_CP081489.1	4371694	4372258	gene-K5T46_RS21130	564	-	96	40.6965	72.1569
NZ_CP081489.1	993807	994260	gene-K5T46_RS04740	453	-	77	32.642	72.0573
NZ_CP081489.1	362285	362744	gene-K5T46_RS01700	459	-	78	33.0659	72.039
NZ_CP081489.1	185425	185890	gene-K5T46_RS00880	465	+	79	33.4898	72.0211
NZ_CP081489.1	4193975	4194317	gene-K5T46_RS20170	342	-	58	24.5875	71.8931
NZ_CP081489.1	351666	352734	gene-K5T46_RS01655	1068	-	181	76.7298	71.8444
NZ_CP081489.1	3351617	3352526	gene-K5T46_RS15970	909	-	154	65.2839	71.8195
NZ_CP081489.1	1536493	1536694	gene-K5T46_RS07330	201	+	34	14.4133	71.7081
NZ_CP081489.1	251979	254412	gene-K5T46_RS01220	2433	-	411	174.232	71.6119
NZ_CP081489.1	3254368	3256144	gene-K5T46_RS15535	1776	+	300	127.176	71.6084
NZ_CP081489.1	4433792	4435172	gene-K5T46_RS21465	1380	-	233	98.7737	71.5752
NZ_CP081489.1	2571363	2571636	gene-K5T46_RS12320	273	-	46	19.5004	71.43
NZ_CP081489.1	4056220	4056345	id-NZ_CP081489.1:4056221..4056345	125	+	21	8.90235	71.2188
NZ_CP081489.1	3115701	3116469	gene-K5T46_RS14860	768	-	129	54.6859	71.2056
NZ_CP081489.1	3563720	3564941	gene-K5T46_RS17065	1221	-	205	86.9039	71.1744
NZ_CP081489.1	3335405	3336533	gene-K5T46_RS15915	1128	-	189	80.1212	71.0294
NZ_CP081489.1	2939961	2940540	gene-K5T46_RS14055	579	+	97	41.1204	71.0197
NZ_CP081489.1	450246	450654	gene-K5T46_RS02110	408	+	68	28.8267	70.6536
NZ_CP081489.1	1387205	1387523	gene-K5T46_RS06605	318	+	53	22.4678	70.6536
NZ_CP081489.1	2448283	2449819	gene-K5T46_RS11700	1536	+	256	108.524	70.6536
NZ_CP081489.1	2687276	2687552	gene-K5T46_RS12865	276	-	46	19.5004	70.6536
NZ_CP081489.1	570426	572283	gene-K5T46_RS02695	1857	+	309	130.992	70.5395
NZ_CP081489.1	867881	869084	gene-K5T46_RS04080	1203	+	200	84.7843	70.4774
NZ_CP081489.1	970619	971690	gene-K5T46_RS04625	1071	-	178	75.458	70.4557
NZ_CP081489.1	3562920	3563673	gene-K5T46_RS17060	753	-	124	52.5663	69.8091
NZ_CP081489.1	2439244	2439736	gene-K5T46_RS11640	492	+	81	34.3376	69.792
NZ_CP081489.1	769742	769961	gene-K5T46_RS03605	219	-	36	15.2612	69.6857
NZ_CP081489.1	770946	771153	gene-K5T46_RS03615	207	+	34	14.4133	69.6296
NZ_CP081489.1	3935123	3935696	gene-K5T46_RS18900	573	+	94	39.8486	69.5439
NZ_CP081489.1	2208578	2209706	gene-K5T46_RS10495	1128	-	185	78.4255	69.5261
NZ_CP081489.1	3363588	3364095	gene-K5T46_RS16035	507	+	83	35.1855	69.3994
NZ_CP081489.1	4100824	4100983	gene-K5T46_RS19710	159	+	26	11.022	69.3205
NZ_CP081489.1	1050316	1050904	gene-K5T46_RS05025	588	+	96	40.6965	69.2117
NZ_CP081489.1	2557320	2558221	gene-K5T46_RS12220	901	+	147	62.3165	69.1637
NZ_CP081489.1	569714	570266	gene-K5T46_RS02690	552	-	90	38.1529	69.1176
NZ_CP081489.1	3455021	3455297	gene-K5T46_RS16550	276	+	45	19.0765	69.1176
NZ_CP081489.1	1475977	1476505	gene-K5T46_RS07020	528	+	86	36.4573	69.0478
NZ_CP081489.1	1797013	1797805	gene-K5T46_RS08540	792	+	129	54.6859	69.0478
NZ_CP081489.1	2908586	2909975	gene-K5T46_RS13920	1389	-	226	95.8063	68.975
NZ_CP081489.1	3317496	3317988	gene-K5T46_RS15815	492	-	80	33.9137	68.9303
NZ_CP081489.1	3403055	3403751	gene-K5T46_RS16235	696	-	113	47.9031	68.8263
NZ_CP081489.1	3851233	3852157	gene-K5T46_RS18505	924	-	150	63.5882	68.8184
NZ_CP081489.1	3260434	3261352	gene-K5T46_RS15565	918	-	149	63.1643	68.8064
NZ_CP081489.1	4232595	4232799	gene-K5T46_RS20385	204	+	33	13.9894	68.5755
NZ_CP081489.1	4330736	4331648	gene-K5T46_RS20845	912	-	147	62.3165	68.3295
NZ_CP081489.1	1403470	1403911	gene-K5T46_RS06695	441	-	71	30.0984	68.2504
NZ_CP081489.1	1719736	1719823	gene-K5T46_RS08160	87	+	14	5.9349	68.2173
NZ_CP081489.1	2805837	2807049	gene-K5T46_RS13390	1212	+	195	82.6647	68.2052
NZ_CP081489.1	591975	593451	gene-K5T46_RS02790	1476	+	237	100.469	68.0687
NZ_CP081489.1	4476468	4477826	gene-K5T46_RS21695	1358	+	217	91.991	67.74
NZ_CP081489.1	924411	926070	gene-K5T46_RS04415	1659	+	265	112.339	67.715
NZ_CP081489.1	3250388	3251339	gene-K5T46_RS15520	951	-	151	64.0122	67.3104
NZ_CP081489.1	1402504	1402933	gene-K5T46_RS06685	429	-	68	28.8267	67.195
NZ_CP081489.1	701784	704397	gene-K5T46_RS03340	2613	-	414	175.504	67.1655
NZ_CP081489.1	2904615	2904735	gene-K5T46_RS13880	120	-	19	8.05451	67.1209
NZ_CP081489.1	1882394	1882811	gene-K5T46_RS08955	417	-	66	27.9788	67.0955
NZ_CP081489.1	3004140	3005019	gene-K5T46_RS14340	879	-	139	58.9251	67.0365
NZ_CP081489.1	2825015	2825072	gene-K5T46_RS13465	57	+	9	3.81529	66.935
NZ_CP081489.1	4456313	4457264	gene-K5T46_RS21570	951	-	150	63.5882	66.8646
NZ_CP081489.1	563452	563725	gene-K5T46_RS02665	273	-	43	18.2286	66.7715
NZ_CP081489.1	4292041	4292473	gene-K5T46_RS20695	432	+	68	28.8267	66.7284
NZ_CP081489.1	4439398	4440358	gene-K5T46_RS21490	960	+	151	64.0122	66.6793
NZ_CP081489.1	1435700	1436336	gene-K5T46_RS06840	636	+	100	42.3922	66.6543
NZ_CP081489.1	2437827	2438565	gene-K5T46_RS11630	738	+	116	49.1749	66.6327
NZ_CP081489.1	3313759	3314071	gene-K5T46_RS15795	312	+	49	20.7722	66.5774
NZ_CP081489.1	3715474	3717097	gene-K5T46_RS17750	1623	+	254	107.676	66.3439
NZ_CP081489.1	1163794	1165528	gene-K5T46_RS05555	1734	-	271	114.883	66.253
NZ_CP081489.1	2490887	2492129	gene-K5T46_RS11925	1242	+	194	82.2408	66.2164
NZ_CP081489.1	4332139	4332421	gene-K5T46_RS20860	282	-	44	18.6525	66.1438
NZ_CP081489.1	811857	812268	gene-K5T46_RS03830	411	+	64	27.131	66.0121
NZ_CP081489.1	2267908	2268892	gene-K5T46_RS10820	984	-	153	64.86	65.9146
NZ_CP081489.1	1610196	1610718	gene-K5T46_RS07660	522	-	81	34.3376	65.7809
NZ_CP081489.1	3744359	3745229	gene-K5T46_RS17880	870	-	135	57.2294	65.7809
NZ_CP081489.1	185090	185426	gene-K5T46_RS00875	336	+	52	22.0439	65.6069
NZ_CP081489.1	2452755	2453130	gene-K5T46_RS11715	375	-	58	24.5875	65.5665
NZ_CP081489.1	4346372	4347479	gene-K5T46_RS20990	1107	+	171	72.4906	65.4838
NZ_CP081489.1	2395378	2395948	gene-K5T46_RS11435	570	+	88	37.3051	65.4475
NZ_CP081489.1	840410	840878	gene-K5T46_RS03970	468	+	72	30.5224	65.2187
NZ_CP081489.1	3189384	3190749	gene-K5T46_RS15235	1365	-	210	89.0235	65.2187
NZ_CP081489.1	3330657	3331542	gene-K5T46_RS15890	885	+	136	57.6533	65.145
NZ_CP081489.1	425494	425989	gene-K5T46_RS01970	495	-	76	32.218	65.0869
NZ_CP081489.1	4480479	4481684	gene-K5T46_RS21715	1205	-	185	78.4255	65.0834
NZ_CP081489.1	706033	707434	gene-K5T46_RS03350	1401	+	215	91.1431	65.0558
NZ_CP081489.1	2574596	2575001	gene-K5T46_RS12340	405	+	62	26.2831	64.8966
NZ_CP081489.1	4482397	4482724	gene-K5T46_RS21725	327	+	50	21.1961	64.8198
NZ_CP081489.1	546766	547252	gene-K5T46_RS02580	486	-	74	31.3702	64.5477
NZ_CP081489.1	1437591	1437834	gene-K5T46_RS06850	243	-	37	15.6851	64.5477
NZ_CP081489.1	3057590	3057932	gene-K5T46_RS14575	342	+	52	22.0439	64.4559
NZ_CP081489.1	973267	975649	gene-K5T46_RS04635	2382	+	362	153.46	64.4247
NZ_CP081489.1	2340910	2341885	gene-K5T46_RS11195	975	-	148	62.7404	64.3491
NZ_CP081489.1	4336064	4336229	gene-K5T46_RS20910	165	-	25	10.598	64.2305
NZ_CP081489.1	3828553	3828925	gene-K5T46_RS18320	372	+	56	23.7396	63.8161
NZ_CP081489.1	1073241	1073481	gene-K5T46_RS05125	240	-	36	15.2612	63.5882
NZ_CP081489.1	3362777	3362957	gene-K5T46_RS16025	180	+	27	11.4459	63.5882
NZ_CP081489.1	4472872	4472932	gene-K5T46_RS21670	60	+	9	3.81529	63.5882
NZ_CP081489.1	4126642	4127599	gene-K5T46_RS19840	957	+	143	60.6208	63.3446
NZ_CP081489.1	4133668	4134400	gene-K5T46_RS19875	732	+	109	46.2074	63.1249
NZ_CP081489.1	2153876	2154716	gene-K5T46_RS10200	840	+	125	52.9902	63.0836
NZ_CP081489.1	326697	329361	gene-K5T46_RS01540	2664	-	395	167.449	62.8562
NZ_CP081489.1	2979655	2981173	gene-K5T46_RS14235	1518	+	225	95.3823	62.8342
NZ_CP081489.1	1135856	1135991	gene-K5T46_RS05440	135	+	20	8.47843	62.8032
NZ_CP081489.1	1334357	1335275	gene-K5T46_RS06395	918	+	136	57.6533	62.8032
NZ_CP081489.1	3001097	3002198	gene-K5T46_RS14325	1101	+	163	69.0992	62.7604
NZ_CP081489.1	154846	155623	gene-K5T46_RS00710	777	+	115	48.751	62.7426
NZ_CP081489.1	2704609	2705197	gene-K5T46_RS12950	588	+	87	36.8812	62.7231
NZ_CP081489.1	2571678	2571915	gene-K5T46_RS12325	237	-	35	14.8373	62.6044
NZ_CP081489.1	969178	970222	gene-K5T46_RS04620	1044	+	154	65.2839	62.5325
NZ_CP081489.1	616943	620906	gene-K5T46_RS02920	3963	+	584	247.57	62.4704
NZ_CP081489.1	91982	92756	gene-K5T46_RS00435	774	+	114	48.3271	62.4381
NZ_CP081489.1	3877348	3878014	gene-K5T46_RS18650	666	+	98	41.5443	62.3788
NZ_CP081489.1	1719937	1720189	gene-K5T46_RS08165	252	+	37	15.6851	62.2425
NZ_CP081489.1	4274686	4275340	gene-K5T46_RS20595	654	-	96	40.6965	62.227
NZ_CP081489.1	2571068	2571335	gene-K5T46_RS12315	267	-	39	16.5329	61.9211
NZ_CP081489.1	2001702	2002401	gene-K5T46_RS09445	699	+	102	43.24	61.8598
NZ_CP081489.1	1765478	1766801	gene-K5T46_RS08395	1323	+	193	81.8169	61.8419
NZ_CP081489.1	500019	500931	gene-K5T46_RS02345	912	-	133	56.3816	61.8219
NZ_CP081489.1	3648152	3648893	gene-K5T46_RS17465	741	-	108	45.7835	61.7861
NZ_CP081489.1	3547273	3547630	gene-K5T46_RS16960	357	-	52	22.0439	61.7477
NZ_CP081489.1	318165	320763	gene-K5T46_RS01520	2598	-	378	160.242	61.6791
NZ_CP081489.1	1113252	1113816	gene-K5T46_RS05335	564	-	82	34.7616	61.634
NZ_CP081489.1	3574281	3574812	gene-K5T46_RS17110	531	-	77	32.642	61.4726
NZ_CP081489.1	1989421	1990090	gene-K5T46_RS09395	669	-	97	41.1204	61.4655
NZ_CP081489.1	228936	229509	gene-K5T46_RS01100	573	-	83	35.1855	61.4057
NZ_CP081489.1	211146	211671	gene-K5T46_RS01025	525	-	76	32.218	61.3677
NZ_CP081489.1	2721049	2721277	gene-K5T46_RS13035	228	-	33	13.9894	61.3571
NZ_CP081489.1	238214	238415	gene-K5T46_RS01155	201	+	29	12.2937	61.1628
NZ_CP081489.1	2883135	2883336	gene-K5T46_RS13765	201	-	29	12.2937	61.1628
NZ_CP081489.1	599305	600331	gene-K5T46_RS02835	1026	+	148	62.7404	61.1505
NZ_CP081489.1	2426023	2427049	gene-K5T46_RS11570	1026	-	148	62.7404	61.1505
NZ_CP081489.1	3384247	3385156	gene-K5T46_RS16145	909	-	131	55.5337	61.0932
NZ_CP081489.1	3491203	3492772	gene-K5T46_RS16700	1569	+	226	95.8063	61.062
NZ_CP081489.1	520780	520905	id-NZ_CP081489.1:520781..520905	125	-	18	7.63059	61.0447
NZ_CP081489.1	3312684	3313575	gene-K5T46_RS15790	891	+	128	54.262	60.9001
NZ_CP081489.1	2107754	2108075	gene-K5T46_RS09980	321	+	46	19.5004	60.7489
NZ_CP081489.1	2889422	2889764	gene-K5T46_RS13810	342	+	49	20.7722	60.7373
NZ_CP081489.1	3804445	3804487	gene-K5T46_RS18160	42	-	6	2.54353	60.5602
NZ_CP081489.1	3308779	3309727	gene-K5T46_RS15770	948	+	135	57.2294	60.3686
NZ_CP081489.1	3251412	3252396	gene-K5T46_RS15525	984	-	140	59.349	60.314
NZ_CP081489.1	0	4498411	NZ_CP081489.1:1..4498411	4498411	+	639706	271185	60.2847
NZ_CP081489.1	1073527	1074343	gene-K5T46_RS05130	816	-	116	49.1749	60.2634
NZ_CP081489.1	834485	835232	gene-K5T46_RS03935	747	-	106	44.9357	60.1549
NZ_CP081489.1	2058691	2060185	gene-K5T46_RS09715	1494	-	212	89.8714	60.1549
NZ_CP081489.1	304508	305411	gene-K5T46_RS01450	903	-	128	54.262	60.0908
NZ_CP081489.1	2398976	2399414	gene-K5T46_RS11455	438	+	62	26.2831	60.0072
NZ_CP081489.1	345921	347073	gene-K5T46_RS01630	1152	-	163	69.0992	59.982
NZ_CP081489.1	3547629	3548304	gene-K5T46_RS16965	675	-	95	40.2725	59.663
NZ_CP081489.1	3050934	3052611	gene-K5T46_RS14550	1677	-	236	100.045	59.6574
NZ_CP081489.1	3524995	3525244	gene-K5T46_RS16870	249	-	35	14.8373	59.5874
NZ_CP081489.1	301390	302665	gene-K5T46_RS01435	1275	+	179	75.882	59.5153
NZ_CP081489.1	1678406	1678691	gene-K5T46_RS07940	285	+	40	16.9569	59.4978
NZ_CP081489.1	2825343	2825400	gene-K5T46_RS13470	57	+	8	3.39137	59.4978
NZ_CP081489.1	711394	711943	gene-K5T46_RS03370	549	-	77	32.642	59.4571
NZ_CP081489.1	1019295	1019709	gene-K5T46_RS04865	414	-	58	24.5875	59.39
NZ_CP081489.1	4090779	4091844	gene-K5T46_RS19650	1065	-	149	63.1643	59.3092
NZ_CP081489.1	872470	873286	gene-K5T46_RS04105	816	-	114	48.3271	59.2243
NZ_CP081489.1	2175511	2176294	gene-K5T46_RS10330	783	-	109	46.2074	59.0133
NZ_CP081489.1	1981707	1982943	gene-K5T46_RS09365	1236	+	172	72.9145	58.9923
NZ_CP081489.1	3074614	3077245	gene-K5T46_RS14665	2631	-	366	155.155	58.972
NZ_CP081489.1	2638471	2639284	gene-K5T46_RS12660	813	-	113	47.9031	58.9214
NZ_CP081489.1	3895386	3896300	gene-K5T46_RS18735	914	+	127	53.838	58.9038
NZ_CP081489.1	1979320	1980040	gene-K5T46_RS09350	720	+	100	42.3922	58.878
NZ_CP081489.1	2419894	2420146	gene-K5T46_RS11540	252	-	35	14.8373	58.878
NZ_CP081489.1	3731898	3732618	gene-K5T46_RS17820	720	+	100	42.3922	58.878
NZ_CP081489.1	3875414	3875933	gene-K5T46_RS18640	519	-	72	30.5224	58.8099
NZ_CP081489.1	2787678	2788104	gene-K5T46_RS13295	426	+	59	25.0114	58.7121
NZ_CP081489.1	3953339	3953810	gene-K5T46_RS19015	471	+	65	27.5549	58.503
NZ_CP081489.1	3331718	3332066	gene-K5T46_RS15895	348	-	48	20.3482	58.4719
NZ_CP081489.1	139642	141661	gene-K5T46_RS00645	2019	+	278	117.85	58.3706
NZ_CP081489.1	629000	630242	gene-K5T46_RS02980	1242	-	171	72.4906	58.366
NZ_CP081489.1	4026840	4027044	gene-K5T46_RS19315	204	+	28	11.8698	58.1853
NZ_CP081489.1	1501017	1501593	gene-K5T46_RS07165	576	-	79	33.4898	58.142
NZ_CP081489.1	3484898	3485621	gene-K5T46_RS16685	723	-	99	41.9682	58.0473
NZ_CP081489.1	1394477	1395809	gene-K5T46_RS06645	1332	+	182	77.1537	57.9232
NZ_CP081489.1	2562342	2563155	gene-K5T46_RS12255	813	+	111	47.0553	57.8786
NZ_CP081489.1	300112	300715	gene-K5T46_RS01425	603	+	82	34.7616	57.6477
NZ_CP081489.1	2179318	2179885	gene-K5T46_RS10350	567	+	77	32.642	57.5696
NZ_CP081489.1	4220055	4222500	gene-K5T46_RS20315	2445	-	332	140.742	57.5632
NZ_CP081489.1	2167626	2168799	gene-K5T46_RS10275	1173	-	159	67.4035	57.4625
NZ_CP081489.1	4076143	4077700	gene-K5T46_RS19575	1557	+	211	89.4474	57.4486
NZ_CP081489.1	2422517	2423801	gene-K5T46_RS11555	1284	+	174	73.7624	57.4473
NZ_CP081489.1	2370338	2371187	gene-K5T46_RS11315	849	-	115	48.751	57.4216
NZ_CP081489.1	2552997	2554539	gene-K5T46_RS12200	1542	+	208	88.1757	57.1827
NZ_CP081489.1	3636717	3637110	gene-K5T46_RS17400	393	+	53	22.4678	57.1701
NZ_CP081489.1	1237954	1238533	gene-K5T46_RS05925	579	+	78	33.0659	57.1086
NZ_CP081489.1	1810362	1810941	gene-K5T46_RS08615	579	-	78	33.0659	57.1086
NZ_CP081489.1	3653575	3654466	gene-K5T46_RS17490	891	-	120	50.8706	57.0938
NZ_CP081489.1	3630139	3630466	gene-K5T46_RS17360	327	+	44	18.6525	57.0414
NZ_CP081489.1	3743142	3743664	gene-K5T46_RS17870	522	-	70	29.6745	56.8477
NZ_CP081489.1	3481176	3482394	gene-K5T46_RS16670	1218	+	163	69.0992	56.7317
NZ_CP081489.1	1206896	1207322	gene-K5T46_RS05785	426	-	57	24.1635	56.7219
NZ_CP081489.1	2146513	2148364	gene-K5T46_RS10160	1851	-	247	104.709	56.5687
NZ_CP081489.1	232346	232751	gene-K5T46_RS01120	405	+	54	22.8918	56.5229
NZ_CP081489.1	1441408	1442008	gene-K5T46_RS06875	600	-	80	33.9137	56.5229
NZ_CP081489.1	2558965	2559625	gene-K5T46_RS12230	660	-	88	37.3051	56.5229
NZ_CP081489.1	4280415	4280700	gene-K5T46_RS20630	285	-	38	16.109	56.5229
NZ_CP081489.1	2324703	2325492	gene-K5T46_RS11100	789	+	105	44.5118	56.4154
NZ_CP081489.1	3420632	3421325	gene-K5T46_RS16370	693	-	92	39.0008	56.2782
NZ_CP081489.1	3690089	3690368	gene-K5T46_RS17625	279	+	37	15.6851	56.219
NZ_CP081489.1	3257672	3258095	gene-K5T46_RS15545	423	+	56	23.7396	56.122
NZ_CP081489.1	4448257	4448824	gene-K5T46_RS21530	567	+	75	31.7941	56.0743
NZ_CP081489.1	4292576	4293242	gene-K5T46_RS20700	666	-	88	37.3051	56.0137
NZ_CP081489.1	3602895	3603510	gene-K5T46_RS17250	615	+	81	34.3376	55.8336
NZ_CP081489.1	1769592	1770462	gene-K5T46_RS08410	870	-	114	48.3271	55.5483
NZ_CP081489.1	3007644	3007980	gene-K5T46_RS14350	336	+	44	18.6525	55.5135
NZ_CP081489.1	2111985	2112726	gene-K5T46_RS09995	741	+	97	41.1204	55.4931
NZ_CP081489.1	3682929	3683082	gene-K5T46_RS17600	153	+	20	8.47843	55.4146
NZ_CP081489.1	1431738	1434789	gene-K5T46_RS06830	3051	+	398	168.721	55.3002
NZ_CP081489.1	1088194	1088263	gene-K5T46_RS05210	69	-	9	3.81529	55.2941
NZ_CP081489.1	1784800	1784992	gene-K5T46_RS08490	192	-	25	10.598	55.1981
NZ_CP081489.1	3987076	3987268	gene-K5T46_RS19130	192	+	25	10.598	55.1981
NZ_CP081489.1	3825338	3826160	gene-K5T46_RS18285	822	+	107	45.3596	55.182
NZ_CP081489.1	1896080	1896449	gene-K5T46_RS09025	369	-	48	20.3482	55.1443
NZ_CP081489.1	3729221	3730544	gene-K5T46_RS17810	1323	+	172	72.9145	55.113
NZ_CP081489.1	3403908	3404139	gene-K5T46_RS16240	231	-	30	12.7176	55.0547
NZ_CP081489.1	274715	275339	gene-K5T46_RS01315	624	+	81	34.3376	55.0283
NZ_CP081489.1	3176698	3177523	gene-K5T46_RS15170	825	-	107	45.3596	54.9813
NZ_CP081489.1	3328112	3329216	gene-K5T46_RS15875	1104	-	143	60.6208	54.9101
NZ_CP081489.1	344160	344673	gene-K5T46_RS01620	513	-	66	27.9788	54.5396
NZ_CP081489.1	4033095	4034208	gene-K5T46_RS19350	1113	-	143	60.6208	54.4661
NZ_CP081489.1	1539605	1540469	gene-K5T46_RS07345	864	-	111	47.0553	54.4621
NZ_CP081489.1	515800	516781	gene-K5T46_RS02420	981	-	126	53.4141	54.4486
NZ_CP081489.1	1817365	1819051	gene-K5T46_RS08655	1686	+	216	91.5671	54.3102
NZ_CP081489.1	2795681	2796017	gene-K5T46_RS13330	336	+	43	18.2286	54.2519
NZ_CP081489.1	3636356	3636716	gene-K5T46_RS17395	360	+	46	19.5004	54.1678
NZ_CP081489.1	1808814	1810179	gene-K5T46_RS08610	1365	-	174	73.7624	54.0384
NZ_CP081489.1	1442106	1442892	gene-K5T46_RS06880	786	-	100	42.3922	53.934
NZ_CP081489.1	486562	486751	gene-K5T46_RS02285	189	-	24	10.1741	53.8313
NZ_CP081489.1	3613835	3614111	gene-K5T46_RS17285	276	+	35	14.8373	53.7582
NZ_CP081489.1	3950001	3950814	gene-K5T46_RS18985	813	+	103	43.6639	53.7072
NZ_CP081489.1	1875664	1875988	gene-K5T46_RS08925	324	+	41	17.3808	53.6444
NZ_CP081489.1	3453585	3454260	gene-K5T46_RS16540	675	+	85	36.0333	53.3827
NZ_CP081489.1	1226802	1228581	gene-K5T46_RS05885	1779	-	224	94.9584	53.3774
NZ_CP081489.1	2186851	2187505	gene-K5T46_RS10405	654	-	82	34.7616	53.1522
NZ_CP081489.1	3935800	3935968	gene-K5T46_RS18905	168	+	21	8.90235	52.9902
NZ_CP081489.1	2141381	2141830	gene-K5T46_RS10135	449	+	56	23.7396	52.8722
NZ_CP081489.1	3455847	3456248	gene-K5T46_RS16555	401	+	50	21.1961	52.858
NZ_CP081489.1	3436194	3436980	gene-K5T46_RS16450	786	+	98	41.5443	52.8554
NZ_CP081489.1	178305	178682	gene-K5T46_RS00845	377	-	47	19.9243	52.8496
NZ_CP081489.1	2868178	2868724	gene-K5T46_RS13650	546	+	68	28.8267	52.7961
NZ_CP081489.1	574210	575569	gene-K5T46_RS02710	1359	-	169	71.6427	52.7172
NZ_CP081489.1	3829818	3830124	gene-K5T46_RS18335	306	+	38	16.109	52.6439
NZ_CP081489.1	1279968	1281201	gene-K5T46_RS06120	1233	-	153	64.86	52.6034
NZ_CP081489.1	2331394	2332144	gene-K5T46_RS11135	750	+	93	39.4247	52.5663
NZ_CP081489.1	2052778	2054110	gene-K5T46_RS09695	1332	-	165	69.9471	52.5128
NZ_CP081489.1	4464294	4464843	gene-K5T46_RS21640	549	+	68	28.8267	52.5076
NZ_CP081489.1	436786	437392	gene-K5T46_RS02030	606	+	75	31.7941	52.4655
NZ_CP081489.1	3379492	3382168	gene-K5T46_RS16130	2676	+	331	140.318	52.4357
NZ_CP081489.1	4461672	4461810	gene-K5T46_RS21625	138	+	17	7.20667	52.2222
NZ_CP081489.1	3573546	3573993	gene-K5T46_RS17100	447	-	55	23.3157	52.1604
NZ_CP081489.1	1720267	1720771	gene-K5T46_RS08170	504	-	62	26.2831	52.1491
NZ_CP081489.1	2824687	2824744	gene-K5T46_RS13460	57	+	7	2.96745	52.0605
NZ_CP081489.1	3305598	3305916	gene-K5T46_RS15755	318	-	39	16.5329	51.9904
NZ_CP081489.1	2205987	2206485	gene-K5T46_RS10475	498	-	61	25.8592	51.9261
NZ_CP081489.1	1102665	1102902	gene-K5T46_RS05280	237	-	29	12.2937	51.8723
NZ_CP081489.1	3844238	3844712	gene-K5T46_RS18450	474	+	58	24.5875	51.8723
NZ_CP081489.1	4324979	4327286	gene-K5T46_RS20830	2307	-	282	119.546	51.8188
NZ_CP081489.1	880316	880652	gene-K5T46_RS04160	336	-	41	17.3808	51.7285
NZ_CP081489.1	3035133	3035781	gene-K5T46_RS14480	648	+	79	33.4898	51.6818
NZ_CP081489.1	231413	232229	gene-K5T46_RS01115	816	+	99	41.9682	51.4317
NZ_CP081489.1	2355580	2356018	gene-K5T46_RS11255	438	-	53	22.4678	51.2964
NZ_CP081489.1	2716808	2717660	gene-K5T46_RS13010	852	+	103	43.6639	51.2487
NZ_CP081489.1	4018767	4019313	gene-K5T46_RS19265	546	-	66	27.9788	51.2433
NZ_CP081489.1	3482759	3483926	gene-K5T46_RS16675	1167	+	141	59.7729	51.2193
NZ_CP081489.1	1483192	1483954	gene-K5T46_RS07075	762	+	92	39.0008	51.1821
NZ_CP081489.1	2865252	2866338	gene-K5T46_RS13635	1086	+	131	55.5337	51.136
NZ_CP081489.1	1127707	1128904	gene-K5T46_RS05395	1197	-	144	61.0447	50.9981
NZ_CP081489.1	2056498	2057662	gene-K5T46_RS09705	1164	+	140	59.349	50.9871
NZ_CP081489.1	3745439	3745913	gene-K5T46_RS17885	474	+	57	24.1635	50.9779
NZ_CP081489.1	1046167	1046917	gene-K5T46_RS05000	750	+	90	38.1529	50.8706
NZ_CP081489.1	4100342	4100642	gene-K5T46_RS19705	300	-	36	15.2612	50.8706
NZ_CP081489.1	352730	353975	gene-K5T46_RS01660	1245	-	149	63.1643	50.7344
NZ_CP081489.1	4400067	4401120	gene-K5T46_RS21290	1053	-	126	53.4141	50.7257
NZ_CP081489.1	1291737	1292598	gene-K5T46_RS06175	861	-	103	43.6639	50.713
NZ_CP081489.1	984033	984234	gene-K5T46_RS04680	201	+	24	10.1741	50.6175
NZ_CP081489.1	3713605	3715213	gene-K5T46_RS17745	1608	+	192	81.3929	50.6175
NZ_CP081489.1	1891742	1892764	gene-K5T46_RS09000	1022	-	122	51.7184	50.6051
NZ_CP081489.1	2636659	2637574	gene-K5T46_RS12650	915	-	109	46.2074	50.4999
NZ_CP081489.1	869946	870543	gene-K5T46_RS04090	597	-	71	30.0984	50.4161
NZ_CP081489.1	86290	86713	gene-K5T46_RS00405	423	-	50	21.1961	50.1089
NZ_CP081489.1	1789571	1790855	gene-K5T46_RS08510	1284	-	151	64.0122	49.8537
NZ_CP081489.1	2372397	2372865	gene-K5T46_RS11325	468	+	55	23.3157	49.8198
NZ_CP081489.1	535047	535311	gene-K5T46_RS02520	264	-	31	13.1416	49.7787
NZ_CP081489.1	4310611	4311046	gene-K5T46_RS20775	435	+	51	21.62	49.7011
NZ_CP081489.1	3576333	3576879	gene-K5T46_RS17125	546	+	64	27.131	49.6904
NZ_CP081489.1	1027724	1028381	gene-K5T46_RS04910	657	+	77	32.642	49.6833
NZ_CP081489.1	1124353	1124797	gene-K5T46_RS05385	444	+	52	22.0439	49.6485
NZ_CP081489.1	3512964	3513750	gene-K5T46_RS16820	786	-	92	39.0008	49.6193
NZ_CP081489.1	2427058	2428255	gene-K5T46_RS11575	1197	-	140	59.349	49.5815
NZ_CP081489.1	3592929	3593100	gene-K5T46_RS17200	171	+	20	8.47843	49.5815
NZ_CP081489.1	1037362	1039009	gene-K5T46_RS04965	1647	+	192	81.3929	49.4189
NZ_CP081489.1	1359841	1360846	gene-K5T46_RS06510	1005	-	117	49.5988	49.3521
NZ_CP081489.1	3301687	3302962	gene-K5T46_RS15740	1275	-	148	62.7404	49.2081
NZ_CP081489.1	853722	854688	gene-K5T46_RS04025	966	+	112	47.4792	49.1503
NZ_CP081489.1	2875688	2876456	gene-K5T46_RS13690	768	+	89	37.729	49.1263
NZ_CP081489.1	872100	872385	gene-K5T46_RS04100	285	-	33	13.9894	49.0857
NZ_CP081489.1	710720	711368	gene-K5T46_RS03365	648	-	75	31.7941	49.065
NZ_CP081489.1	3760874	3761462	gene-K5T46_RS17960	588	+	68	28.8267	49.0249
NZ_CP081489.1	1392885	1393845	gene-K5T46_RS06635	960	+	111	47.0553	49.0159
NZ_CP081489.1	3081625	3082585	gene-K5T46_RS14695	960	+	111	47.0553	49.0159
NZ_CP081489.1	1909569	1910460	gene-K5T46_RS09075	891	+	103	43.6639	49.0055
NZ_CP081489.1	1696406	1697903	gene-K5T46_RS08030	1497	-	173	73.3384	48.9903
NZ_CP081489.1	2879485	2879641	gene-K5T46_RS13725	156	-	18	7.63059	48.914
NZ_CP081489.1	531837	532428	gene-K5T46_RS02505	591	+	68	28.8267	48.7761
NZ_CP081489.1	3360397	3361591	gene-K5T46_RS16015	1194	+	137	58.0773	48.6409
NZ_CP081489.1	2278319	2279270	gene-K5T46_RS10870	951	+	109	46.2074	48.5883
NZ_CP081489.1	2183218	2183506	gene-K5T46_RS10375	288	+	33	13.9894	48.5743
NZ_CP081489.1	1438051	1438270	gene-K5T46_RS06855	219	-	25	10.598	48.3929
NZ_CP081489.1	3412142	3412475	gene-K5T46_RS16310	333	-	38	16.109	48.3754
NZ_CP081489.1	299528	300098	gene-K5T46_RS01420	570	+	65	27.5549	48.3419
NZ_CP081489.1	4420600	4421293	gene-K5T46_RS21420	693	-	79	33.4898	48.3258
NZ_CP081489.1	2873414	2874590	gene-K5T46_RS13680	1176	+	134	56.8055	48.304
NZ_CP081489.1	4385766	4386600	gene-K5T46_RS21200	834	+	95	40.2725	48.2884
NZ_CP081489.1	1980475	1981714	gene-K5T46_RS09360	1239	+	141	59.7729	48.2429
NZ_CP081489.1	2313859	2314624	gene-K5T46_RS11045	765	-	87	36.8812	48.2107
NZ_CP081489.1	1777406	1778066	gene-K5T46_RS08445	660	+	75	31.7941	48.1729
NZ_CP081489.1	1294249	1295413	gene-K5T46_RS06185	1164	-	132	55.9576	48.0736
NZ_CP081489.1	1410555	1411254	gene-K5T46_RS06735	699	+	79	33.4898	47.911
NZ_CP081489.1	2863986	2864880	gene-K5T46_RS13630	894	+	101	42.8161	47.8927
NZ_CP081489.1	2136213	2137479	gene-K5T46_RS10120	1266	+	143	60.6208	47.8837
NZ_CP081489.1	3904031	3904412	gene-K5T46_RS18770	381	+	43	18.2286	47.8442
NZ_CP081489.1	1201134	1201533	gene-K5T46_RS05755	399	-	45	19.0765	47.8107
NZ_CP081489.1	1938449	1938893	gene-K5T46_RS09185	444	+	50	21.1961	47.7389
NZ_CP081489.1	2918799	2920203	gene-K5T46_RS13965	1404	-	158	66.9796	47.7063
NZ_CP081489.1	1471781	1473212	gene-K5T46_RS06995	1431	-	161	68.2514	47.6949
NZ_CP081489.1	3860743	3861952	gene-K5T46_RS18555	1209	+	136	57.6533	47.6868
NZ_CP081489.1	3127744	3128056	gene-K5T46_RS14925	312	-	35	14.8373	47.5553
NZ_CP081489.1	2489618	2490353	gene-K5T46_RS11915	735	+	82	34.7616	47.2946
NZ_CP081489.1	2428468	2429401	gene-K5T46_RS11580	933	+	104	44.0878	47.2538
NZ_CP081489.1	30506	31271	gene-K5T46_RS00125	765	+	85	36.0333	47.1024
NZ_CP081489.1	520854	520899	gene-K5T46_RS02440	45	-	5	2.11961	47.1024
NZ_CP081489.1	1962058	1962166	gene-K5T46_RS09265	108	+	12	5.08706	47.1024
NZ_CP081489.1	2420287	2420719	gene-K5T46_RS11545	432	-	48	20.3482	47.1024
NZ_CP081489.1	2866337	2867237	gene-K5T46_RS13640	900	+	100	42.3922	47.1024
NZ_CP081489.1	2877625	2878003	gene-K5T46_RS13705	378	-	42	17.8047	47.1024
NZ_CP081489.1	3039482	3039644	gene-K5T46_RS14490	162	-	18	7.63059	47.1024
NZ_CP081489.1	3953906	3956021	gene-K5T46_RS19020	2115	+	234	99.1976	46.902
NZ_CP081489.1	1122488	1124000	gene-K5T46_RS05380	1512	+	167	70.7949	46.822
NZ_CP081489.1	2654304	2654784	gene-K5T46_RS12740	480	-	53	22.4678	46.808
NZ_CP081489.1	2804206	2804668	gene-K5T46_RS13380	462	-	51	21.62	46.7965
NZ_CP081489.1	3566157	3566958	gene-K5T46_RS17075	801	-	88	37.3051	46.5732
NZ_CP081489.1	3732778	3733042	gene-K5T46_RS17825	264	-	29	12.2937	46.5671
NZ_CP081489.1	3169183	3169657	gene-K5T46_RS15130	474	-	52	22.0439	46.5062
NZ_CP081489.1	2030516	2030744	gene-K5T46_RS09570	228	+	25	10.598	46.4826
NZ_CP081489.1	3755303	3756590	gene-K5T46_RS17935	1287	+	141	59.7729	46.4436
NZ_CP081489.1	2560231	2560633	gene-K5T46_RS12240	402	+	44	18.6525	46.3994
NZ_CP081489.1	197819	198404	gene-K5T46_RS00950	585	+	64	27.131	46.3777
NZ_CP081489.1	931202	933479	gene-K5T46_RS04450	2277	+	249	105.556	46.3577
NZ_CP081489.1	2486315	2486489	gene-K5T46_RS11895	174	+	19	8.05451	46.2903
NZ_CP081489.1	4405054	4405219	gene-K5T46_RS21320	165	-	18	7.63059	46.246
NZ_CP081489.1	210360	210663	gene-K5T46_RS01015	303	+	33	13.9894	46.1697
NZ_CP081489.1	1617244	1617805	gene-K5T46_RS07695	561	-	61	25.8592	46.0949
NZ_CP081489.1	3550576	3552454	gene-K5T46_RS16980	1878	+	204	86.48	46.049
NZ_CP081489.1	4099808	4100333	gene-K5T46_RS19700	525	-	57	24.1635	46.0258
NZ_CP081489.1	3846679	3846937	gene-K5T46_RS18470	258	+	28	11.8698	46.007
NZ_CP081489.1	1978286	1979171	gene-K5T46_RS09345	885	+	96	40.6965	45.9847
NZ_CP081489.1	1221930	1222686	gene-K5T46_RS05865	756	-	82	34.7616	45.9809
NZ_CP081489.1	1566766	1568833	gene-K5T46_RS07480	2067	+	224	94.9584	45.9402
NZ_CP081489.1	1502235	1502661	gene-K5T46_RS07175	426	-	46	19.5004	45.7756
NZ_CP081489.1	2932968	2934561	gene-K5T46_RS14015	1593	+	172	72.9145	45.7718
NZ_CP081489.1	3011275	3013147	gene-K5T46_RS14365	1872	+	202	85.6322	45.7437
NZ_CP081489.1	4060496	4061015	gene-K5T46_RS19480	519	+	56	23.7396	45.7411
NZ_CP081489.1	2720146	2720248	gene-K5T46_RS13020	102	+	11	4.66314	45.717
NZ_CP081489.1	2563796	2564140	gene-K5T46_RS12265	344	-	37	15.6851	45.5962
NZ_CP081489.1	664676	664955	gene-K5T46_RS03160	279	-	30	12.7176	45.583
NZ_CP081489.1	3161777	3162521	gene-K5T46_RS15075	744	-	80	33.9137	45.583
NZ_CP081489.1	584361	585357	gene-K5T46_RS02760	996	+	107	45.3596	45.5418
NZ_CP081489.1	4438033	4439386	gene-K5T46_RS21485	1353	+	145	61.4686	45.4314
NZ_CP081489.1	1337632	1338616	gene-K5T46_RS06420	984	+	105	44.5118	45.2355
NZ_CP081489.1	930678	930753	gene-K5T46_RS04440	75	+	8	3.39137	45.2183
NZ_CP081489.1	736276	737365	gene-K5T46_RS03465	1089	-	116	49.1749	45.156
NZ_CP081489.1	2938562	2938778	gene-K5T46_RS14040	216	+	23	9.7502	45.1398
NZ_CP081489.1	1999281	2000532	gene-K5T46_RS09435	1251	-	133	56.3816	45.0692
NZ_CP081489.1	3915735	3919248	gene-K5T46_RS18825	3513	+	373	158.123	45.0107
NZ_CP081489.1	3749508	3750225	gene-K5T46_RS17905	717	-	76	32.218	44.9345
NZ_CP081489.1	465083	465725	gene-K5T46_RS02170	642	-	68	28.8267	44.9013
NZ_CP081489.1	1195058	1195814	gene-K5T46_RS05720	756	+	80	33.9137	44.8594
NZ_CP081489.1	3478360	3481162	gene-K5T46_RS16665	2802	+	295	125.057	44.6313
NZ_CP081489.1	1719150	1719474	gene-K5T46_RS08155	324	-	34	14.4133	44.4856
NZ_CP081489.1	3177975	3178099	id-NZ_CP081489.1:3177976..3178099	124	+	13	5.51098	44.4434
NZ_CP081489.1	2384883	2385858	gene-K5T46_RS11385	975	+	102	43.24	44.3487
NZ_CP081489.1	745448	746357	gene-K5T46_RS03500	909	+	95	40.2725	44.3042
NZ_CP081489.1	4117953	4118643	gene-K5T46_RS19790	690	-	72	30.5224	44.2353
NZ_CP081489.1	350137	351613	gene-K5T46_RS01650	1476	-	154	65.2839	44.2303
NZ_CP081489.1	1627520	1628240	gene-K5T46_RS07735	720	-	75	31.7941	44.1585
NZ_CP081489.1	1637260	1637836	gene-K5T46_RS07780	576	+	60	25.4353	44.1585
NZ_CP081489.1	4056221	4056269	gene-K5T46_RS19455	48	+	5	2.11961	44.1585
NZ_CP081489.1	1745124	1746858	gene-K5T46_RS08290	1734	-	180	76.3059	44.0057
NZ_CP081489.1	2534729	2536649	gene-K5T46_RS12125	1920	-	199	84.3604	43.9377
NZ_CP081489.1	2144966	2146511	gene-K5T46_RS10155	1545	-	160	67.8274	43.9013
NZ_CP081489.1	422000	422822	gene-K5T46_RS01950	822	-	85	36.0333	43.8362
NZ_CP081489.1	644643	644856	gene-K5T46_RS03055	213	+	22	9.32627	43.7853
NZ_CP081489.1	2705210	2706683	gene-K5T46_RS12955	1473	+	152	64.4361	43.7448
NZ_CP081489.1	4293201	4293366	gene-K5T46_RS20705	165	-	17	7.20667	43.6768
NZ_CP081489.1	1404718	1405486	gene-K5T46_RS06705	768	+	79	33.4898	43.6065
NZ_CP081489.1	2142028	2142310	gene-K5T46_RS10140	282	+	29	12.2937	43.5948
NZ_CP081489.1	2582718	2584179	gene-K5T46_RS12395	1461	+	150	63.5882	43.5238
NZ_CP081489.1	367065	368010	gene-K5T46_RS01730	945	-	97	41.1204	43.5136
NZ_CP081489.1	467353	468610	gene-K5T46_RS02180	1257	-	129	54.6859	43.5051
NZ_CP081489.1	1332017	1332095	gene-K5T46_RS06375	78	-	8	3.39137	43.4791
NZ_CP081489.1	4226833	4227331	gene-K5T46_RS20350	498	+	51	21.62	43.4137
NZ_CP081489.1	393962	396317	gene-K5T46_RS01835	2355	+	241	102.165	43.3822
NZ_CP081489.1	3014224	3014920	gene-K5T46_RS14380	696	-	71	30.0984	43.2449
NZ_CP081489.1	223171	223573	gene-K5T46_RS01080	402	-	41	17.3808	43.2358
NZ_CP081489.1	161511	162408	gene-K5T46_RS00770	897	-	91	38.5769	43.0065
NZ_CP081489.1	3858647	3859241	gene-K5T46_RS18540	594	+	60	25.4353	42.8204
NZ_CP081489.1	111386	112208	gene-K5T46_RS00525	822	-	83	35.1855	42.8047
NZ_CP081489.1	303583	304435	gene-K5T46_RS01445	852	+	86	36.4573	42.7902
NZ_CP081489.1	3742731	3743058	gene-K5T46_RS17865	327	+	33	13.9894	42.7811
NZ_CP081489.1	2558427	2558874	gene-K5T46_RS12225	447	-	45	19.0765	42.6767
NZ_CP081489.1	794661	795138	gene-K5T46_RS03740	477	-	48	20.3482	42.6588
NZ_CP081489.1	4036613	4036931	gene-K5T46_RS19365	318	-	32	13.5655	42.6588
NZ_CP081489.1	1900082	1900580	gene-K5T46_RS09040	498	-	50	21.1961	42.5624
NZ_CP081489.1	1622370	1624095	gene-K5T46_RS07720	1725	-	173	73.3384	42.515
NZ_CP081489.1	2131766	2132813	gene-K5T46_RS10095	1047	-	105	44.5118	42.5136
NZ_CP081489.1	862489	863818	gene-K5T46_RS04055	1329	+	133	56.3816	42.4241
NZ_CP081489.1	2982299	2982530	gene-K5T46_RS14255	231	-	23	9.7502	42.2086
NZ_CP081489.1	4081307	4082864	gene-K5T46_RS19605	1557	+	155	65.7078	42.2016
NZ_CP081489.1	3159689	3160625	gene-K5T46_RS15065	936	-	93	39.4247	42.1204
NZ_CP081489.1	937349	938408	gene-K5T46_RS04475	1059	-	105	44.5118	42.0319
NZ_CP081489.1	2531762	2534630	gene-K5T46_RS12120	2868	+	284	120.394	41.9783
NZ_CP081489.1	3835673	3836663	gene-K5T46_RS18395	990	+	98	41.5443	41.964
NZ_CP081489.1	1606035	1606713	gene-K5T46_RS07640	678	-	67	28.4027	41.892
NZ_CP081489.1	2253694	2253988	gene-K5T46_RS10705	294	-	29	12.2937	41.8154
NZ_CP081489.1	3456581	3457718	gene-K5T46_RS16560	1137	+	112	47.4792	41.7583
NZ_CP081489.1	4219566	4220013	gene-K5T46_RS20310	447	+	44	18.6525	41.7283
NZ_CP081489.1	4131334	4132015	gene-K5T46_RS19860	681	+	67	28.4027	41.7074
NZ_CP081489.1	1694684	1695743	gene-K5T46_RS08020	1059	-	104	44.0878	41.6316
NZ_CP081489.1	4056366	4057527	gene-K5T46_RS19460	1161	+	114	48.3271	41.6254
NZ_CP081489.1	1744459	1744948	gene-K5T46_RS08280	489	-	48	20.3482	41.6119
NZ_CP081489.1	2889798	2890359	gene-K5T46_RS13815	561	+	55	23.3157	41.5609
NZ_CP081489.1	2907222	2907324	gene-K5T46_RS13910	102	-	10	4.23922	41.5609
NZ_CP081489.1	1865674	1867633	gene-K5T46_RS08890	1959	+	192	81.3929	41.5482
NZ_CP081489.1	565420	566461	gene-K5T46_RS02675	1041	-	102	43.24	41.537
NZ_CP081489.1	3781864	3783195	gene-K5T46_RS18060	1331	-	130	55.1098	41.4048
NZ_CP081489.1	3231970	3232636	gene-K5T46_RS15410	666	-	65	27.5549	41.3737
NZ_CP081489.1	3808055	3808127	gene-K5T46_RS18175	72	+	7	2.96745	41.2146
NZ_CP081489.1	3952455	3952743	gene-K5T46_RS19005	288	+	28	11.8698	41.2146
NZ_CP081489.1	2111047	2111989	gene-K5T46_RS09990	942	+	91	38.5769	40.9521
NZ_CP081489.1	293204	294602	gene-K5T46_RS01395	1398	+	135	57.2294	40.9366
NZ_CP081489.1	3318155	3319067	gene-K5T46_RS15820	912	+	88	37.3051	40.9047
NZ_CP081489.1	3365922	3366462	gene-K5T46_RS16055	540	+	52	22.0439	40.8221
NZ_CP081489.1	1652194	1653025	gene-K5T46_RS07825	831	-	80	33.9137	40.8107
NZ_CP081489.1	2049093	2049582	gene-K5T46_RS09675	489	+	47	19.9243	40.745
NZ_CP081489.1	109985	111224	gene-K5T46_RS00520	1239	+	119	50.4467	40.7156
NZ_CP081489.1	1543637	1544210	gene-K5T46_RS07365	573	+	55	23.3157	40.6906
NZ_CP081489.1	1781017	1781674	gene-K5T46_RS08460	657	-	63	26.7071	40.65
NZ_CP081489.1	3288447	3289137	gene-K5T46_RS15680	690	+	66	27.9788	40.549
NZ_CP081489.1	2379467	2380283	gene-K5T46_RS11365	816	-	78	33.0659	40.5219
NZ_CP081489.1	3730595	3731819	gene-K5T46_RS17815	1224	+	117	49.5988	40.5219
NZ_CP081489.1	1058023	1058860	gene-K5T46_RS05055	837	-	80	33.9137	40.5182
NZ_CP081489.1	380262	381027	gene-K5T46_RS01790	765	-	73	30.9463	40.4526
NZ_CP081489.1	2354543	2355539	gene-K5T46_RS11250	996	+	95	40.2725	40.4343
NZ_CP081489.1	3016784	3017603	gene-K5T46_RS14390	819	+	78	33.0659	40.3735
NZ_CP081489.1	2519585	2520395	gene-K5T46_RS12060	810	-	77	32.642	40.2987
NZ_CP081489.1	285075	287601	gene-K5T46_RS01365	2526	-	240	101.741	40.2776
NZ_CP081489.1	1168630	1169188	gene-K5T46_RS05575	558	+	53	22.4678	40.265
NZ_CP081489.1	1603092	1603998	gene-K5T46_RS07625	906	-	86	36.4573	40.2398
NZ_CP081489.1	2336579	2337170	gene-K5T46_RS11170	591	+	56	23.7396	40.1685
NZ_CP081489.1	3204842	3207122	gene-K5T46_RS15290	2280	-	216	91.5671	40.161
NZ_CP081489.1	3321327	3321570	gene-K5T46_RS15835	243	+	23	9.7502	40.1243
NZ_CP081489.1	2502208	2503033	gene-K5T46_RS11980	825	+	78	33.0659	40.0799
NZ_CP081489.1	2503043	2504069	gene-K5T46_RS11985	1026	+	97	41.1204	40.0784
NZ_CP081489.1	3374993	3375914	gene-K5T46_RS16110	921	-	87	36.8812	40.0447
NZ_CP081489.1	4377075	4377615	gene-K5T46_RS21160	540	-	51	21.62	40.037
NZ_CP081489.1	2529902	2530994	gene-K5T46_RS12115	1092	+	103	43.6639	39.9853
NZ_CP081489.1	695827	696529	gene-K5T46_RS03305	702	-	66	27.9788	39.8559
NZ_CP081489.1	3844740	3845283	gene-K5T46_RS18455	543	+	51	21.62	39.8158
NZ_CP081489.1	644145	644358	gene-K5T46_RS03050	213	-	20	8.47843	39.8048
NZ_CP081489.1	4195755	4195947	gene-K5T46_RS20185	192	-	18	7.63059	39.7426
NZ_CP081489.1	1104499	1105717	gene-K5T46_RS05300	1218	-	114	48.3271	39.6774
NZ_CP081489.1	4444438	4445668	gene-K5T46_RS21515	1230	-	115	48.751	39.6349
NZ_CP081489.1	2487707	2488661	gene-K5T46_RS11905	954	+	89	37.729	39.5482
NZ_CP081489.1	2507173	2507806	gene-K5T46_RS12005	633	-	59	25.0114	39.5124
NZ_CP081489.1	258910	259468	gene-K5T46_RS01245	558	-	52	22.0439	39.5052
NZ_CP081489.1	1202260	1202959	gene-K5T46_RS05765	699	-	65	27.5549	39.4205
NZ_CP081489.1	4279056	4280412	gene-K5T46_RS20625	1356	-	126	53.4141	39.3909
NZ_CP081489.1	4333934	4334117	gene-K5T46_RS20885	183	-	17	7.20667	39.3807
NZ_CP081489.1	720695	721481	gene-K5T46_RS03395	786	-	73	30.9463	39.3718
NZ_CP081489.1	3027	3804	gene-K5T46_RS00020	777	-	72	30.5224	39.2823
NZ_CP081489.1	4078582	4079479	gene-K5T46_RS19585	897	+	83	35.1855	39.2257
NZ_CP081489.1	4393197	4393998	gene-K5T46_RS21245	801	-	74	31.3702	39.1638
NZ_CP081489.1	1312545	1313043	gene-K5T46_RS06265	498	+	46	19.5004	39.1574
NZ_CP081489.1	545141	546029	gene-K5T46_RS02570	888	+	82	34.7616	39.1459
NZ_CP081489.1	1792296	1794345	gene-K5T46_RS08525	2049	+	189	80.1212	39.1026
NZ_CP081489.1	1187445	1187673	gene-K5T46_RS05665	228	-	21	8.90235	39.0454
NZ_CP081489.1	3630606	3631845	gene-K5T46_RS17365	1239	-	114	48.3271	39.0049
NZ_CP081489.1	2480130	2483316	gene-K5T46_RS11875	3186	-	293	124.209	38.9859
NZ_CP081489.1	456844	457660	gene-K5T46_RS02130	816	+	75	31.7941	38.9634
NZ_CP081489.1	3820309	3821125	gene-K5T46_RS18250	816	-	75	31.7941	38.9634
NZ_CP081489.1	3203561	3204323	gene-K5T46_RS15280	762	-	70	29.6745	38.9429
NZ_CP081489.1	743936	744677	gene-K5T46_RS03490	741	+	68	28.8267	38.9024
NZ_CP081489.1	2280902	2282516	gene-K5T46_RS10885	1614	-	148	62.7404	38.8726
NZ_CP081489.1	1782522	1783395	gene-K5T46_RS08475	873	+	80	33.9137	38.8473
NZ_CP081489.1	1581196	1582375	gene-K5T46_RS07540	1179	-	108	45.7835	38.8325
NZ_CP081489.1	744758	745349	gene-K5T46_RS03495	591	-	54	22.8918	38.7339
NZ_CP081489.1	2524214	2524838	gene-K5T46_RS12085	624	+	57	24.1635	38.7236
NZ_CP081489.1	874577	875114	gene-K5T46_RS04115	537	+	49	20.7722	38.6819
NZ_CP081489.1	4136847	4137483	gene-K5T46_RS19900	636	+	58	24.5875	38.6595
NZ_CP081489.1	119184	120930	gene-K5T46_RS00570	1746	+	159	67.4035	38.6045
NZ_CP081489.1	2871850	2872597	gene-K5T46_RS13670	747	+	68	28.8267	38.5899
NZ_CP081489.1	255805	256663	gene-K5T46_RS01230	858	-	78	33.0659	38.5383
NZ_CP081489.1	740550	741408	gene-K5T46_RS03480	858	+	78	33.0659	38.5383
NZ_CP081489.1	2461664	2462225	gene-K5T46_RS11770	561	-	51	21.62	38.5383
NZ_CP081489.1	3333175	3335023	gene-K5T46_RS15905	1848	-	168	71.2188	38.5383
NZ_CP081489.1	3303956	3305255	gene-K5T46_RS15750	1299	-	118	50.0227	38.5087
NZ_CP081489.1	2372982	2373456	gene-K5T46_RS11330	474	+	43	18.2286	38.457
NZ_CP081489.1	3841541	3842489	gene-K5T46_RS18435	948	-	86	36.4573	38.457
NZ_CP081489.1	936228	937353	gene-K5T46_RS04470	1125	-	102	43.24	38.4356
NZ_CP081489.1	1484138	1485110	gene-K5T46_RS07080	972	+	88	37.3051	38.3797
NZ_CP081489.1	2170754	2171726	gene-K5T46_RS10295	972	+	88	37.3051	38.3797
NZ_CP081489.1	2936881	2937922	gene-K5T46_RS14030	1041	-	94	39.8486	38.2792
NZ_CP081489.1	823578	824664	gene-K5T46_RS03880	1086	+	98	41.5443	38.2544
NZ_CP081489.1	598868	599123	gene-K5T46_RS02830	255	-	23	9.7502	38.2361
NZ_CP081489.1	3264865	3265963	gene-K5T46_RS15590	1098	-	99	41.9682	38.2224
NZ_CP081489.1	3722550	3723687	gene-K5T46_RS17775	1137	-	102	43.24	38.0299
NZ_CP081489.1	42673	43387	gene-K5T46_RS00185	714	-	64	27.131	37.9986
NZ_CP081489.1	2015241	2015955	gene-K5T46_RS09505	714	+	64	27.131	37.9986
NZ_CP081489.1	2254275	2254989	gene-K5T46_RS10715	714	-	64	27.131	37.9986
NZ_CP081489.1	4493816	4494095	gene-K5T46_RS21840	279	-	25	10.598	37.9858
NZ_CP081489.1	4195996	4196521	gene-K5T46_RS20190	525	-	47	19.9243	37.9511
NZ_CP081489.1	3378368	3379016	gene-K5T46_RS16120	648	-	58	24.5875	37.9436
NZ_CP081489.1	2688386	2688632	gene-K5T46_RS12875	246	-	22	9.32627	37.9117
NZ_CP081489.1	3386462	3387368	gene-K5T46_RS16155	906	-	81	34.3376	37.9003
NZ_CP081489.1	4017472	4018177	gene-K5T46_RS19255	705	-	63	26.7071	37.8824
NZ_CP081489.1	1172173	1172554	gene-K5T46_RS05590	381	-	34	14.4133	37.8303
NZ_CP081489.1	3086009	3087524	gene-K5T46_RS14725	1515	-	135	57.2294	37.7752
NZ_CP081489.1	3691694	3692267	gene-K5T46_RS17635	573	-	51	21.62	37.7312
NZ_CP081489.1	4029530	4030172	gene-K5T46_RS19330	642	-	57	24.1635	37.6379
NZ_CP081489.1	4392570	4393167	gene-K5T46_RS21240	597	-	53	22.4678	37.6346
NZ_CP081489.1	250343	251369	gene-K5T46_RS01210	1026	-	91	38.5769	37.5993
NZ_CP081489.1	2433877	2434903	gene-K5T46_RS11605	1026	-	91	38.5769	37.5993
NZ_CP081489.1	1079446	1080439	gene-K5T46_RS05160	993	+	88	37.3051	37.5681
NZ_CP081489.1	236360	237071	gene-K5T46_RS01140	711	-	63	26.7071	37.5627
NZ_CP081489.1	4118947	4119331	gene-K5T46_RS19795	384	+	34	14.4133	37.5347
NZ_CP081489.1	1158764	1159295	gene-K5T46_RS05540	531	+	47	19.9243	37.5222
NZ_CP081489.1	3065493	3066171	gene-K5T46_RS14610	678	+	60	25.4353	37.5152
NZ_CP081489.1	3082970	3083750	gene-K5T46_RS14705	780	+	69	29.2506	37.5008
NZ_CP081489.1	1263208	1263616	gene-K5T46_RS06025	408	-	36	15.2612	37.4048
NZ_CP081489.1	3063567	3063975	gene-K5T46_RS14595	408	+	36	15.2612	37.4048
NZ_CP081489.1	1318610	1319177	gene-K5T46_RS06305	567	+	50	21.1961	37.3829
NZ_CP081489.1	3187814	3189221	gene-K5T46_RS15230	1407	-	124	52.5663	37.3605
NZ_CP081489.1	440475	440805	gene-K5T46_RS02050	330	-	29	12.2937	37.2537
NZ_CP081489.1	1207526	1208825	gene-K5T46_RS05790	1299	-	114	48.3271	37.2033
NZ_CP081489.1	2452527	2452755	gene-K5T46_RS11710	228	+	20	8.47843	37.1861
NZ_CP081489.1	2176301	2177111	gene-K5T46_RS10335	810	-	71	30.0984	37.1586
NZ_CP081489.1	2227577	2228171	gene-K5T46_RS10570	594	-	52	22.0439	37.111
NZ_CP081489.1	1770799	1772275	gene-K5T46_RS08415	1476	+	129	54.6859	37.0501
NZ_CP081489.1	1087410	1088108	gene-K5T46_RS05205	698	-	61	25.8592	37.0476
NZ_CP081489.1	1803228	1804029	gene-K5T46_RS08590	801	-	70	29.6745	37.0468
NZ_CP081489.1	609305	609719	gene-K5T46_RS02885	414	+	36	15.2612	36.8627
NZ_CP081489.1	666659	667073	gene-K5T46_RS03175	414	-	36	15.2612	36.8627
NZ_CP081489.1	2652253	2652805	gene-K5T46_RS12725	552	+	48	20.3482	36.8627
NZ_CP081489.1	1620324	1620993	gene-K5T46_RS07705	669	+	58	24.5875	36.7525
NZ_CP081489.1	290844	291549	gene-K5T46_RS01380	705	+	61	25.8592	36.6797
NZ_CP081489.1	2100704	2101607	gene-K5T46_RS09940	903	+	78	33.0659	36.6178
NZ_CP081489.1	1316290	1316707	gene-K5T46_RS06290	417	+	36	15.2612	36.5975
NZ_CP081489.1	1072161	1072695	gene-K5T46_RS05115	534	-	46	19.5004	36.5176
NZ_CP081489.1	1263596	1263863	gene-K5T46_RS06030	267	-	23	9.7502	36.5176
NZ_CP081489.1	1124796	1127652	gene-K5T46_RS05390	2856	+	246	104.285	36.5143
NZ_CP081489.1	2552057	2552777	gene-K5T46_RS12195	720	-	62	26.2831	36.5044
NZ_CP081489.1	3066157	3066937	gene-K5T46_RS14615	780	+	67	28.4027	36.4138
NZ_CP081489.1	1272364	1273459	gene-K5T46_RS06070	1095	-	94	39.8486	36.3914
NZ_CP081489.1	3363042	3363543	gene-K5T46_RS16030	501	+	43	18.2286	36.3845
NZ_CP081489.1	2253570	2253675	gene-K5T46_RS10700	105	-	9	3.81529	36.3361
NZ_CP081489.1	2287481	2289023	gene-K5T46_RS10920	1542	-	132	55.9576	36.289
NZ_CP081489.1	1749912	1752342	gene-K5T46_RS08310	2430	+	208	88.1757	36.2863
NZ_CP081489.1	3263326	3263770	gene-K5T46_RS15580	444	+	38	16.109	36.2816
NZ_CP081489.1	512936	513649	gene-K5T46_RS02400	713	-	61	25.8592	36.2682
NZ_CP081489.1	3607163	3608309	gene-K5T46_RS17260	1146	-	98	41.5443	36.2516
NZ_CP081489.1	2057944	2058646	gene-K5T46_RS09710	702	-	60	25.4353	36.2326
NZ_CP081489.1	3668432	3669626	gene-K5T46_RS17555	1194	+	102	43.24	36.2144
NZ_CP081489.1	1693585	1694440	gene-K5T46_RS08015	855	-	73	30.9463	36.1945
NZ_CP081489.1	1702410	1702656	gene-K5T46_RS08060	246	-	21	8.90235	36.1884
NZ_CP081489.1	835635	836139	gene-K5T46_RS03940	504	-	43	18.2286	36.1679
NZ_CP081489.1	1475072	1475342	gene-K5T46_RS07010	270	-	23	9.7502	36.1118
NZ_CP081489.1	552388	553609	gene-K5T46_RS02605	1221	-	104	44.0878	36.108
NZ_CP081489.1	2905574	2906396	gene-K5T46_RS13895	822	+	70	29.6745	36.1004
NZ_CP081489.1	3068713	3069337	gene-K5T46_RS14630	624	-	53	22.4678	36.0062
NZ_CP081489.1	425988	428805	gene-K5T46_RS01975	2817	-	239	101.317	35.9664
NZ_CP081489.1	1606730	1607567	gene-K5T46_RS07645	837	-	71	30.0984	35.9599
NZ_CP081489.1	1783407	1783749	gene-K5T46_RS08480	342	+	29	12.2937	35.9466
NZ_CP081489.1	3632180	3633383	gene-K5T46_RS17370	1203	+	102	43.24	35.9435
NZ_CP081489.1	1131300	1132953	gene-K5T46_RS05415	1653	-	140	59.349	35.9038
NZ_CP081489.1	1764530	1765463	gene-K5T46_RS08390	933	+	79	33.4898	35.8948
NZ_CP081489.1	1988247	1989405	gene-K5T46_RS09390	1158	-	98	41.5443	35.8759
NZ_CP081489.1	3985508	3987080	gene-K5T46_RS19125	1572	+	133	56.3816	35.8661
NZ_CP081489.1	1760066	1760669	gene-K5T46_RS08360	603	-	51	21.62	35.8541
NZ_CP081489.1	2809444	2810344	gene-K5T46_RS13410	900	-	76	32.218	35.7978
NZ_CP081489.1	2404054	2405203	gene-K5T46_RS11475	1149	+	97	41.1204	35.788
NZ_CP081489.1	3314652	3315588	gene-K5T46_RS15805	936	-	79	33.4898	35.7797
NZ_CP081489.1	4277626	4277863	gene-K5T46_RS20615	237	-	20	8.47843	35.774
NZ_CP081489.1	2313275	2313833	gene-K5T46_RS11040	558	-	47	19.9243	35.7067
NZ_CP081489.1	2353	3031	gene-K5T46_RS00015	678	-	57	24.1635	35.6394
NZ_CP081489.1	112298	112667	gene-K5T46_RS00530	369	-	31	13.1416	35.614
NZ_CP081489.1	3441153	3442608	gene-K5T46_RS16470	1455	-	122	51.7184	35.5453
NZ_CP081489.1	3880393	3881455	gene-K5T46_RS18660	1062	+	89	37.729	35.5264
NZ_CP081489.1	1582385	1583006	gene-K5T46_RS07545	621	-	52	22.0439	35.4975
NZ_CP081489.1	218434	219319	gene-K5T46_RS01060	885	-	74	31.3702	35.4465
NZ_CP081489.1	4277968	4279009	gene-K5T46_RS20620	1041	-	87	36.8812	35.4286
NZ_CP081489.1	77283	77679	gene-K5T46_RS00345	396	-	33	13.9894	35.3268
NZ_CP081489.1	155862	155946	gene-K5T46_RS00715	84	+	7	2.96745	35.3268
NZ_CP081489.1	206803	207379	gene-K5T46_RS00990	576	+	48	20.3482	35.3268
NZ_CP081489.1	392892	393708	gene-K5T46_RS01830	816	-	68	28.8267	35.3268
NZ_CP081489.1	1255732	1255804	gene-K5T46_RS05985	72	-	6	2.54353	35.3268
NZ_CP081489.1	2107081	2107285	gene-K5T46_RS09970	204	-	17	7.20667	35.3268
NZ_CP081489.1	4193895	4193979	gene-K5T46_RS20165	84	-	7	2.96745	35.3268
NZ_CP081489.1	4488099	4488207	gene-K5T46_RS21760	108	-	9	3.81529	35.3268
NZ_CP081489.1	928285	930232	gene-K5T46_RS04430	1947	+	162	68.6753	35.2724
NZ_CP081489.1	3542134	3543424	gene-K5T46_RS16935	1290	+	107	45.3596	35.1625
NZ_CP081489.1	2206490	2207129	gene-K5T46_RS10480	639	-	53	22.4678	35.1609
NZ_CP081489.1	1110498	1111764	gene-K5T46_RS05320	1266	-	105	44.5118	35.1594
NZ_CP081489.1	3483925	3484795	gene-K5T46_RS16680	870	+	72	30.5224	35.0832
NZ_CP081489.1	4087392	4088130	gene-K5T46_RS19635	738	-	61	25.8592	35.0396
NZ_CP081489.1	2406295	2406658	gene-K5T46_RS11490	363	+	30	12.7176	35.0348
NZ_CP081489.1	3525321	3527556	gene-K5T46_RS16875	2235	-	184	78.0016	34.9
NZ_CP081489.1	2291781	2292780	gene-K5T46_RS10935	999	+	82	34.7616	34.7964
NZ_CP081489.1	3043448	3043778	gene-K5T46_RS14515	330	+	27	11.4459	34.6845
NZ_CP081489.1	632964	633270	gene-K5T46_RS02995	306	+	25	10.598	34.6341
NZ_CP081489.1	992072	992366	gene-K5T46_RS04730	294	+	24	10.1741	34.6058
NZ_CP081489.1	2405202	2405790	gene-K5T46_RS11480	588	+	48	20.3482	34.6058
NZ_CP081489.1	1150551	1151103	gene-K5T46_RS05505	552	+	45	19.0765	34.5588
NZ_CP081489.1	867008	867635	gene-K5T46_RS04075	627	-	51	21.62	34.4817
NZ_CP081489.1	161104	161461	gene-K5T46_RS00765	357	+	29	12.2937	34.4362
NZ_CP081489.1	3651004	3652285	gene-K5T46_RS17480	1281	+	104	44.0878	34.4167
NZ_CP081489.1	3247692	3248691	gene-K5T46_RS15510	999	-	81	34.3376	34.372
NZ_CP081489.1	3044492	3046367	gene-K5T46_RS14525	1875	+	152	64.4361	34.3659
NZ_CP081489.1	3077941	3079003	gene-K5T46_RS14675	1062	-	86	36.4573	34.3289
NZ_CP081489.1	1573514	1574033	gene-K5T46_RS07505	519	+	42	17.8047	34.3058
NZ_CP081489.1	2870161	2871274	gene-K5T46_RS13660	1113	+	90	38.1529	34.2794
NZ_CP081489.1	2923466	2924975	gene-K5T46_RS13980	1509	+	122	51.7184	34.2733
NZ_CP081489.1	2715624	2716218	gene-K5T46_RS13000	594	+	48	20.3482	34.2563
NZ_CP081489.1	3298729	3299422	gene-K5T46_RS15725	693	-	56	23.7396	34.2563
NZ_CP081489.1	4189475	4189673	gene-K5T46_RS20140	198	+	16	6.78274	34.2563
NZ_CP081489.1	3361590	3362397	gene-K5T46_RS16020	807	+	65	27.5549	34.1449
NZ_CP081489.1	2522744	2524001	gene-K5T46_RS12080	1257	-	101	42.8161	34.0621
NZ_CP081489.1	35460	35709	gene-K5T46_RS00145	249	+	20	8.47843	34.0499
NZ_CP081489.1	935438	936236	gene-K5T46_RS04465	798	-	64	27.131	33.9987
NZ_CP081489.1	396369	397656	gene-K5T46_RS01840	1287	+	103	43.6639	33.9269
NZ_CP081489.1	3329219	3329669	gene-K5T46_RS15880	450	-	36	15.2612	33.9137
NZ_CP081489.1	4019927	4020002	gene-K5T46_RS19275	75	-	6	2.54353	33.9137
NZ_CP081489.1	808020	808734	gene-K5T46_RS03810	714	+	57	24.1635	33.8425
NZ_CP081489.1	1887319	1888735	gene-K5T46_RS08980	1416	-	113	47.9031	33.8299
NZ_CP081489.1	3081065	3081629	gene-K5T46_RS14690	564	+	45	19.0765	33.8235
NZ_CP081489.1	3181421	3182489	gene-K5T46_RS15195	1068	+	85	36.0333	33.7391
NZ_CP081489.1	2518695	2519550	gene-K5T46_RS12055	855	-	68	28.8267	33.7154
NZ_CP081489.1	912852	913683	gene-K5T46_RS04370	831	+	66	27.9788	33.6689
NZ_CP081489.1	3956840	3958238	gene-K5T46_RS19035	1398	-	111	47.0553	33.659
NZ_CP081489.1	2271292	2272201	gene-K5T46_RS10840	909	-	72	30.5224	33.5779
NZ_CP081489.1	3316004	3317369	gene-K5T46_RS15810	1365	+	108	45.7835	33.541
NZ_CP081489.1	3821304	3822774	gene-K5T46_RS18255	1470	+	116	49.1749	33.4523
NZ_CP081489.1	2254000	2254279	gene-K5T46_RS10710	279	-	22	9.32627	33.4275
NZ_CP081489.1	3127015	3127726	gene-K5T46_RS14920	711	-	56	23.7396	33.389
NZ_CP081489.1	324790	326683	gene-K5T46_RS01535	1893	-	149	63.1643	33.3673
NZ_CP081489.1	2697155	2698019	gene-K5T46_RS12915	864	-	68	28.8267	33.3642
NZ_CP081489.1	2563158	2563425	gene-K5T46_RS12260	267	+	21	8.90235	33.3421
NZ_CP081489.1	3215427	3215694	gene-K5T46_RS15330	267	-	21	8.90235	33.3421
NZ_CP081489.1	4401929	4402871	gene-K5T46_RS21300	942	+	74	31.3702	33.3017
NZ_CP081489.1	344903	345821	gene-K5T46_RS01625	918	-	72	30.5224	33.2487
NZ_CP081489.1	1561798	1562500	gene-K5T46_RS07455	702	-	55	23.3157	33.2132
NZ_CP081489.1	333732	334626	gene-K5T46_RS01565	894	+	70	29.6745	33.193
NZ_CP081489.1	4231193	4231487	gene-K5T46_RS20370	294	+	23	9.7502	33.1639
NZ_CP081489.1	203794	205831	gene-K5T46_RS00975	2037	+	159	67.4035	33.0896
NZ_CP081489.1	1704175	1705393	gene-K5T46_RS08075	1218	-	95	40.2725	33.0645
NZ_CP081489.1	94846	95398	gene-K5T46_RS00455	552	+	43	18.2286	33.0229
NZ_CP081489.1	3827533	3827944	gene-K5T46_RS18305	411	+	32	13.5655	33.0061
NZ_CP081489.1	1005409	1005499	gene-K5T46_RS04790	90	+	7	2.96745	32.9717
NZ_CP081489.1	1812379	1812559	gene-K5T46_RS08625	180	+	14	5.9349	32.9717
NZ_CP081489.1	256675	257434	gene-K5T46_RS01235	759	-	59	25.0114	32.9531
NZ_CP081489.1	2177320	2178298	gene-K5T46_RS10340	978	+	76	32.218	32.9428
NZ_CP081489.1	4027144	4028110	gene-K5T46_RS19320	966	-	75	31.7941	32.9132
NZ_CP081489.1	895619	895838	gene-K5T46_RS04265	219	+	17	7.20667	32.9072
NZ_CP081489.1	87547	89029	gene-K5T46_RS00415	1482	+	115	48.751	32.8954
NZ_CP081489.1	971951	973253	gene-K5T46_RS04630	1302	+	101	42.8161	32.8849
NZ_CP081489.1	2916496	2917798	gene-K5T46_RS13955	1302	+	101	42.8161	32.8849
NZ_CP081489.1	4040095	4042678	gene-K5T46_RS19390	2583	-	200	84.7843	32.824
NZ_CP081489.1	4217438	4218575	gene-K5T46_RS20300	1137	+	88	37.3051	32.8101
NZ_CP081489.1	1032434	1033508	gene-K5T46_RS04930	1074	-	83	35.1855	32.7612
NZ_CP081489.1	4244067	4244508	gene-K5T46_RS20455	441	-	34	14.4133	32.6833
NZ_CP081489.1	4353125	4353242	gene-K5T46_RS21030	117	+	9	3.81529	32.6094
NZ_CP081489.1	4389117	4389585	gene-K5T46_RS21220	468	+	36	15.2612	32.6094
NZ_CP081489.1	967583	968768	gene-K5T46_RS04615	1185	+	91	38.5769	32.5543
NZ_CP081489.1	2615746	2616241	gene-K5T46_RS12540	495	-	38	16.109	32.5435
NZ_CP081489.1	1519829	1522109	gene-K5T46_RS07275	2280	-	175	74.1863	32.5378
NZ_CP081489.1	2307831	2308809	gene-K5T46_RS11020	978	+	75	31.7941	32.5093
NZ_CP081489.1	2449811	2452355	gene-K5T46_RS11705	2544	+	195	82.6647	32.494
NZ_CP081489.1	2485742	2486264	gene-K5T46_RS11890	522	+	40	16.9569	32.4844
NZ_CP081489.1	2608275	2608719	gene-K5T46_RS12510	444	-	34	14.4133	32.4625
NZ_CP081489.1	3327553	3328024	gene-K5T46_RS15870	471	-	36	15.2612	32.4016
NZ_CP081489.1	1408854	1409757	gene-K5T46_RS06725	903	-	69	29.2506	32.3927
NZ_CP081489.1	78716	79109	gene-K5T46_RS00360	393	-	30	12.7176	32.3604
NZ_CP081489.1	2095030	2095921	gene-K5T46_RS09895	891	+	68	28.8267	32.3532
NZ_CP081489.1	461348	462281	gene-K5T46_RS02155	933	-	71	30.0984	32.2598
NZ_CP081489.1	949156	949774	gene-K5T46_RS04545	618	+	47	19.9243	32.24
NZ_CP081489.1	3856023	3856563	gene-K5T46_RS18525	540	+	41	17.3808	32.1866
NZ_CP081489.1	3233570	3234005	gene-K5T46_RS15425	435	+	33	13.9894	32.1596
NZ_CP081489.1	1261639	1262536	gene-K5T46_RS06015	897	-	68	28.8267	32.1368
NZ_CP081489.1	3389415	3389547	gene-K5T46_RS16185	132	+	10	4.23922	32.1153
NZ_CP081489.1	3521933	3523571	gene-K5T46_RS16855	1638	-	124	52.5663	32.0917
NZ_CP081489.1	339158	339779	gene-K5T46_RS01595	621	+	47	19.9243	32.0842
NZ_CP081489.1	3560859	3562524	gene-K5T46_RS17055	1665	-	126	53.4141	32.0806
NZ_CP081489.1	4074631	4075861	gene-K5T46_RS19570	1230	+	93	39.4247	32.0526
NZ_CP081489.1	529026	529317	gene-K5T46_RS02485	291	+	22	9.32627	32.0491
NZ_CP081489.1	3783218	3783509	gene-K5T46_RS18065	291	-	22	9.32627	32.0491
NZ_CP081489.1	668493	670548	gene-K5T46_RS03190	2055	-	155	65.7078	31.9746
NZ_CP081489.1	2706696	2708367	gene-K5T46_RS12960	1671	+	126	53.4141	31.9654
NZ_CP081489.1	2879017	2879269	gene-K5T46_RS13720	252	-	19	8.05451	31.9623
NZ_CP081489.1	3745925	3746615	gene-K5T46_RS17890	690	+	52	22.0439	31.9477
NZ_CP081489.1	2760104	2762732	gene-K5T46_RS13190	2628	-	198	83.9365	31.9393
NZ_CP081489.1	4072797	4073235	gene-K5T46_RS19555	438	-	33	13.9894	31.9393
NZ_CP081489.1	2171954	2172233	gene-K5T46_RS10300	279	+	21	8.90235	31.9081
NZ_CP081489.1	3584402	3585080	gene-K5T46_RS17165	678	-	51	21.62	31.8879
NZ_CP081489.1	3803025	3804408	gene-K5T46_RS18155	1383	-	104	44.0878	31.8784
NZ_CP081489.1	353974	355291	gene-K5T46_RS01665	1317	-	99	41.9682	31.8665
NZ_CP081489.1	1304703	1305462	gene-K5T46_RS06230	759	+	57	24.1635	31.836
NZ_CP081489.1	1605284	1606043	gene-K5T46_RS07635	759	-	57	24.1635	31.836
NZ_CP081489.1	448432	449032	gene-K5T46_RS02100	600	+	45	19.0765	31.7941
NZ_CP081489.1	4127595	4128075	gene-K5T46_RS19845	480	+	36	15.2612	31.7941
NZ_CP081489.1	2454610	2455531	gene-K5T46_RS11725	921	-	69	29.2506	31.7596
NZ_CP081489.1	4481717	4482398	gene-K5T46_RS21720	681	+	51	21.62	31.7474
NZ_CP081489.1	4044605	4045313	gene-K5T46_RS19405	708	+	53	22.4678	31.7342
NZ_CP081489.1	2963959	2965216	gene-K5T46_RS14175	1257	+	94	39.8486	31.7014
NZ_CP081489.1	1985792	1986786	gene-K5T46_RS09380	994	-	74	31.3702	31.5596
NZ_CP081489.1	714231	718692	gene-K5T46_RS03380	4461	-	332	140.742	31.5494
NZ_CP081489.1	2290228	2291626	gene-K5T46_RS10930	1398	-	104	44.0878	31.5364
NZ_CP081489.1	4366199	4367006	gene-K5T46_RS21105	807	+	60	25.4353	31.5183
NZ_CP081489.1	1301704	1302121	gene-K5T46_RS06220	417	-	31	13.1416	31.5146
NZ_CP081489.1	2214410	2214881	gene-K5T46_RS10520	471	+	35	14.8373	31.5016
NZ_CP081489.1	4224261	4225002	gene-K5T46_RS20330	741	-	55	23.3157	31.4652
NZ_CP081489.1	1761563	1762574	gene-K5T46_RS08375	1011	+	75	31.7941	31.4482
NZ_CP081489.1	1747073	1747640	gene-K5T46_RS08295	567	+	42	17.8047	31.4016
NZ_CP081489.1	3063975	3064434	gene-K5T46_RS14600	459	-	34	14.4133	31.4016
NZ_CP081489.1	3694734	3695301	gene-K5T46_RS17660	567	-	42	17.8047	31.4016
NZ_CP081489.1	4488582	4488690	gene-K5T46_RS21765	108	-	8	3.39137	31.4016
NZ_CP081489.1	3238555	3238948	gene-K5T46_RS15465	393	-	29	12.2937	31.2817
NZ_CP081489.1	1559817	1561281	gene-K5T46_RS07445	1464	+	108	45.7835	31.2729
NZ_CP081489.1	3922637	3923369	gene-K5T46_RS18845	732	-	54	22.8918	31.2729
NZ_CP081489.1	4059981	4060347	gene-K5T46_RS19475	366	+	27	11.4459	31.2729
NZ_CP081489.1	586372	587227	gene-K5T46_RS02770	855	-	63	26.7071	31.2363
NZ_CP081489.1	1102891	1103149	gene-K5T46_RS05285	258	+	19	8.05451	31.219
NZ_CP081489.1	2259283	2259772	gene-K5T46_RS10760	489	-	36	15.2612	31.2089
NZ_CP081489.1	3724637	3725357	gene-K5T46_RS17790	720	-	53	22.4678	31.2053
NZ_CP081489.1	1497518	1498415	gene-K5T46_RS07150	897	+	66	27.9788	31.1916
NZ_CP081489.1	3913417	3913621	gene-K5T46_RS18810	204	+	15	6.35882	31.1707
NZ_CP081489.1	3340310	3341684	gene-K5T46_RS15935	1374	-	101	42.8161	31.1616
NZ_CP081489.1	2464513	2465098	gene-K5T46_RS11785	585	+	43	18.2286	31.16
NZ_CP081489.1	3464813	3465548	gene-K5T46_RS16600	735	+	54	22.8918	31.1453
NZ_CP081489.1	2700484	2701573	gene-K5T46_RS12935	1089	-	80	33.9137	31.1421
NZ_CP081489.1	1501799	1502249	gene-K5T46_RS07170	450	-	33	13.9894	31.0876
NZ_CP081489.1	1440542	1441415	gene-K5T46_RS06870	873	-	64	27.131	31.0779
NZ_CP081489.1	1568837	1570379	gene-K5T46_RS07485	1542	+	113	47.9031	31.0656
NZ_CP081489.1	583292	583565	gene-K5T46_RS02750	273	-	20	8.47843	31.0565
NZ_CP081489.1	3540213	3541578	gene-K5T46_RS16930	1365	+	100	42.3922	31.0565
NZ_CP081489.1	3712170	3713223	gene-K5T46_RS17740	1053	-	77	32.642	30.999
NZ_CP081489.1	1436332	1437262	gene-K5T46_RS06845	930	+	68	28.8267	30.9964
NZ_CP081489.1	3463241	3463898	gene-K5T46_RS16590	657	+	48	20.3482	30.9714
NZ_CP081489.1	1984211	1985732	gene-K5T46_RS09375	1521	-	111	47.0553	30.9371
NZ_CP081489.1	2340072	2340168	gene-K5T46_RS11180	96	-	7	2.96745	30.9109
NZ_CP081489.1	4333770	4333962	gene-K5T46_RS20880	192	-	14	5.9349	30.9109
NZ_CP081489.1	3498812	3499334	gene-K5T46_RS16745	522	+	38	16.109	30.8602
NZ_CP081489.1	4135474	4135735	gene-K5T46_RS19890	261	-	19	8.05451	30.8602
NZ_CP081489.1	3242802	3243489	gene-K5T46_RS15485	687	+	50	21.1961	30.8531
NZ_CP081489.1	632044	632965	gene-K5T46_RS02990	921	+	67	28.4027	30.839
NZ_CP081489.1	226433	227921	gene-K5T46_RS01090	1488	-	108	45.7835	30.7685
NZ_CP081489.1	3848961	3849030	gene-K5T46_RS18490	69	+	5	2.11961	30.719
NZ_CP081489.1	3387988	3388831	gene-K5T46_RS16165	843	+	61	25.8592	30.6752
NZ_CP081489.1	428847	429789	gene-K5T46_RS01980	942	-	68	28.8267	30.6016
NZ_CP081489.1	2032777	2035369	gene-K5T46_RS09585	2592	-	187	79.2733	30.5838
NZ_CP081489.1	1489071	1489446	gene-K5T46_RS07105	375	+	27	11.4459	30.5224
NZ_CP081489.1	913679	914693	gene-K5T46_RS04375	1014	-	73	30.9463	30.519
NZ_CP081489.1	2095979	2096396	gene-K5T46_RS09900	417	+	30	12.7176	30.498
NZ_CP081489.1	4445923	4447105	gene-K5T46_RS21520	1182	+	85	36.0333	30.4851
NZ_CP081489.1	329521	330286	gene-K5T46_RS01545	765	-	55	23.3157	30.478
NZ_CP081489.1	3885197	3885434	gene-K5T46_RS18680	237	-	17	7.20667	30.4079
NZ_CP081489.1	1068284	1069667	gene-K5T46_RS05100	1383	-	99	41.9682	30.3458
NZ_CP081489.1	1221007	1221553	gene-K5T46_RS05855	546	-	39	16.5329	30.2801
NZ_CP081489.1	1825302	1826226	gene-K5T46_RS08685	924	+	66	27.9788	30.2801
NZ_CP081489.1	2172280	2173540	gene-K5T46_RS10305	1260	-	90	38.1529	30.2801
NZ_CP081489.1	2340281	2340449	gene-K5T46_RS11185	168	-	12	5.08706	30.2801
NZ_CP081489.1	2435630	2436134	gene-K5T46_RS11615	504	-	36	15.2612	30.2801
NZ_CP081489.1	2024957	2026148	gene-K5T46_RS09545	1191	-	85	36.0333	30.2547
NZ_CP081489.1	2054299	2056489	gene-K5T46_RS09700	2190	+	156	66.1318	30.1972
NZ_CP081489.1	2342094	2344692	gene-K5T46_RS11200	2598	-	185	78.4255	30.1869
NZ_CP081489.1	4258047	4258314	gene-K5T46_RS20525	267	-	19	8.05451	30.1667
NZ_CP081489.1	3450224	3450590	gene-K5T46_RS16510	366	+	26	11.022	30.1146
NZ_CP081489.1	4058701	4059772	gene-K5T46_RS19470	1071	-	76	32.218	30.0822
NZ_CP081489.1	294598	295078	gene-K5T46_RS01400	480	+	34	14.4133	30.0278
NZ_CP081489.1	1980042	1980282	gene-K5T46_RS09355	240	+	17	7.20667	30.0278
NZ_CP081489.1	2847460	2848678	gene-K5T46_RS13560	1218	+	86	36.4573	29.9321
NZ_CP081489.1	2335645	2336410	gene-K5T46_RS11165	765	-	54	22.8918	29.9239
NZ_CP081489.1	3823432	3823744	gene-K5T46_RS18265	312	+	22	9.32627	29.8919
NZ_CP081489.1	4408523	4410113	gene-K5T46_RS21345	1590	-	112	47.4792	29.8611
NZ_CP081489.1	1790984	1791482	gene-K5T46_RS08515	498	+	35	14.8373	29.7937
NZ_CP081489.1	3013774	3014173	gene-K5T46_RS14375	399	+	28	11.8698	29.7489
NZ_CP081489.1	3266541	3267795	gene-K5T46_RS15610	1254	-	88	37.3051	29.7489
NZ_CP081489.1	4154157	4155069	gene-K5T46_RS19990	912	-	64	27.131	29.7489
NZ_CP081489.1	1959360	1961046	gene-K5T46_RS09255	1686	-	118	50.0227	29.6695
NZ_CP081489.1	271585	273103	gene-K5T46_RS01300	1518	-	106	44.9357	29.6019
NZ_CP081489.1	3642014	3642215	gene-K5T46_RS17425	201	-	14	5.9349	29.5269
NZ_CP081489.1	2644032	2645253	gene-K5T46_RS12685	1221	-	85	36.0333	29.5113
NZ_CP081489.1	373578	374757	gene-K5T46_RS01760	1179	-	82	34.7616	29.4839
NZ_CP081489.1	2345358	2346408	gene-K5T46_RS11210	1050	-	73	30.9463	29.4726
NZ_CP081489.1	4356220	4357027	gene-K5T46_RS21050	807	+	56	23.7396	29.4171
NZ_CP081489.1	3996960	3997551	gene-K5T46_RS19175	591	-	41	17.3808	29.4091
NZ_CP081489.1	3627599	3628565	gene-K5T46_RS17350	966	-	67	28.4027	29.4024
NZ_CP081489.1	4194820	4195498	gene-K5T46_RS20180	678	-	47	19.9243	29.3869
NZ_CP081489.1	712123	713971	gene-K5T46_RS03375	1848	-	128	54.262	29.3625
NZ_CP081489.1	1930599	1932174	gene-K5T46_RS09160	1575	+	109	46.2074	29.3381
NZ_CP081489.1	3258927	3260028	gene-K5T46_RS15555	1101	-	76	32.218	29.2625
NZ_CP081489.1	4063193	4063961	gene-K5T46_RS19500	768	-	53	22.4678	29.255
NZ_CP081489.1	4271887	4273264	gene-K5T46_RS20585	1377	+	95	40.2725	29.2466
NZ_CP081489.1	4128272	4130072	gene-K5T46_RS19850	1800	+	124	52.5663	29.2035
NZ_CP081489.1	2384019	2384760	gene-K5T46_RS11380	741	-	51	21.62	29.1768
NZ_CP081489.1	1756397	1758170	gene-K5T46_RS08340	1773	+	122	51.7184	29.17
NZ_CP081489.1	1800856	1801423	gene-K5T46_RS08575	567	-	39	16.5329	29.1586
NZ_CP081489.1	1345830	1346790	gene-K5T46_RS06450	960	-	66	27.9788	29.1446
NZ_CP081489.1	1899197	1900070	gene-K5T46_RS09035	873	-	60	25.4353	29.1355
NZ_CP081489.1	674099	674609	gene-K5T46_RS03210	510	+	35	14.8373	29.0927
NZ_CP081489.1	3842503	3843013	gene-K5T46_RS18440	510	-	35	14.8373	29.0927
NZ_CP081489.1	3616194	3617433	gene-K5T46_RS17305	1239	-	85	36.0333	29.0826
NZ_CP081489.1	3463891	3464824	gene-K5T46_RS16595	933	+	64	27.131	29.0793
NZ_CP081489.1	3416973	3417951	gene-K5T46_RS16360	978	-	67	28.4027	29.0417
NZ_CP081489.1	1019702	1019775	id-NZ_CP081489.1:1019703..1019775	73	-	5	2.11961	29.0357
NZ_CP081489.1	3949562	3949781	gene-K5T46_RS18980	219	-	15	6.35882	29.0357
NZ_CP081489.1	603535	605959	gene-K5T46_RS02870	2424	+	166	70.371	29.0309
NZ_CP081489.1	1309496	1310651	gene-K5T46_RS06255	1155	+	79	33.4898	28.9955
NZ_CP081489.1	3555111	3555579	gene-K5T46_RS16995	468	-	32	13.5655	28.9861
NZ_CP081489.1	988810	989995	gene-K5T46_RS04715	1185	+	81	34.3376	28.9769
NZ_CP081489.1	148138	149383	gene-K5T46_RS00685	1245	+	85	36.0333	28.9424
NZ_CP081489.1	1359057	1359834	gene-K5T46_RS06505	777	-	53	22.4678	28.9161
NZ_CP081489.1	374858	374990	gene-K5T46_RS01765	132	-	9	3.81529	28.9037
NZ_CP081489.1	2254960	2255356	gene-K5T46_RS10720	396	-	27	11.4459	28.9037
NZ_CP081489.1	2318632	2320276	gene-K5T46_RS11070	1644	+	112	47.4792	28.8803
NZ_CP081489.1	754296	755589	gene-K5T46_RS03535	1293	-	88	37.3051	28.8516
NZ_CP081489.1	3921034	3921754	gene-K5T46_RS18835	720	+	49	20.7722	28.8502
NZ_CP081489.1	693202	695803	gene-K5T46_RS03300	2601	-	177	75.0341	28.8482
NZ_CP081489.1	302777	303572	gene-K5T46_RS01440	795	+	54	22.8918	28.7947
NZ_CP081489.1	1766920	1767892	gene-K5T46_RS08400	972	+	66	27.9788	28.7848
NZ_CP081489.1	2106220	2107045	gene-K5T46_RS09965	825	-	56	23.7396	28.7753
NZ_CP081489.1	1502874	1503744	gene-K5T46_RS07180	870	+	59	25.0114	28.7487
NZ_CP081489.1	4389581	4390304	gene-K5T46_RS21225	723	-	49	20.7722	28.7305
NZ_CP081489.1	3538640	3539186	gene-K5T46_RS16920	546	-	37	15.6851	28.7273
NZ_CP081489.1	2930076	2930667	gene-K5T46_RS14000	591	-	40	16.9569	28.6918
NZ_CP081489.1	4231489	4231888	gene-K5T46_RS20375	399	+	27	11.4459	28.6864
NZ_CP081489.1	407898	408669	gene-K5T46_RS01900	771	-	52	22.0439	28.5913
NZ_CP081489.1	1237081	1237852	gene-K5T46_RS05920	771	-	52	22.0439	28.5913
NZ_CP081489.1	3830562	3831096	gene-K5T46_RS18345	534	+	36	15.2612	28.579
NZ_CP081489.1	4273331	4274579	gene-K5T46_RS20590	1248	-	84	35.6094	28.5332
NZ_CP081489.1	2252229	2252988	gene-K5T46_RS10680	759	+	51	21.62	28.4848
NZ_CP081489.1	1624473	1626096	gene-K5T46_RS07725	1623	+	109	46.2074	28.4704
NZ_CP081489.1	1136942	1137404	gene-K5T46_RS05450	462	+	31	13.1416	28.445
NZ_CP081489.1	4232797	4233319	gene-K5T46_RS20390	522	+	35	14.8373	28.4239
NZ_CP081489.1	3826819	3827521	gene-K5T46_RS18300	702	+	47	19.9243	28.3822
NZ_CP081489.1	2018751	2020566	gene-K5T46_RS09520	1815	+	121	51.2945	28.2614
NZ_CP081489.1	2316402	2316567	gene-K5T46_RS11055	165	+	11	4.66314	28.2614
NZ_CP081489.1	2506572	2507112	gene-K5T46_RS12000	540	+	36	15.2612	28.2614
NZ_CP081489.1	2960147	2961017	gene-K5T46_RS14155	870	+	58	24.5875	28.2614
NZ_CP081489.1	3066999	3067854	gene-K5T46_RS14620	855	-	57	24.1635	28.2614
NZ_CP081489.1	2874586	2875699	gene-K5T46_RS13685	1113	+	74	31.3702	28.1853
NZ_CP081489.1	899906	900809	gene-K5T46_RS04295	903	+	60	25.4353	28.1675
NZ_CP081489.1	4399157	4399910	gene-K5T46_RS21285	753	+	50	21.1961	28.1488
NZ_CP081489.1	899123	899846	gene-K5T46_RS04290	723	+	48	20.3482	28.1442
NZ_CP081489.1	3693359	3694007	gene-K5T46_RS17650	648	+	43	18.2286	28.1306
NZ_CP081489.1	356369	357728	gene-K5T46_RS01675	1359	-	90	38.1529	28.0743
NZ_CP081489.1	1133075	1133528	gene-K5T46_RS05420	453	-	30	12.7176	28.0743
NZ_CP081489.1	563960	565304	gene-K5T46_RS02670	1344	+	89	37.729	28.0722
NZ_CP081489.1	1290130	1290871	gene-K5T46_RS06165	741	-	49	20.7722	28.0326
NZ_CP081489.1	555027	555738	gene-K5T46_RS02615	711	+	47	19.9243	28.0229
NZ_CP081489.1	509074	509908	gene-K5T46_RS02380	834	+	55	23.3157	27.9565
NZ_CP081489.1	2346627	2347386	gene-K5T46_RS11215	759	+	50	21.1961	27.9263
NZ_CP081489.1	3859543	3860212	gene-K5T46_RS18545	669	+	44	18.6525	27.8812
NZ_CP081489.1	1388999	1389212	gene-K5T46_RS06620	213	-	14	5.9349	27.8634
NZ_CP081489.1	3372044	3373049	gene-K5T46_RS16095	1005	-	66	27.9788	27.8396
NZ_CP081489.1	2849450	2849999	gene-K5T46_RS13570	549	+	36	15.2612	27.7981
NZ_CP081489.1	2444768	2445302	gene-K5T46_RS11685	534	+	35	14.8373	27.7851
NZ_CP081489.1	1857251	1858565	gene-K5T46_RS08850	1314	-	86	36.4573	27.7452
NZ_CP081489.1	1698052	1698649	gene-K5T46_RS08035	597	+	39	16.5329	27.6934
NZ_CP081489.1	763001	763967	gene-K5T46_RS03560	966	+	63	26.7071	27.6471
NZ_CP081489.1	1281456	1282116	gene-K5T46_RS06125	660	-	43	18.2286	27.6191
NZ_CP081489.1	2637729	2638389	gene-K5T46_RS12655	660	-	43	18.2286	27.6191
NZ_CP081489.1	2629653	2630436	gene-K5T46_RS12615	783	-	51	21.62	27.6117
NZ_CP081489.1	719376	720699	gene-K5T46_RS03390	1323	-	86	36.4573	27.5565
NZ_CP081489.1	3810913	3811390	gene-K5T46_RS18190	477	+	31	13.1416	27.5505
NZ_CP081489.1	3494898	3495591	gene-K5T46_RS16725	693	+	45	19.0765	27.5274
NZ_CP081489.1	3887035	3887761	gene-K5T46_RS18695	726	-	47	19.9243	27.444
NZ_CP081489.1	1490417	1491329	gene-K5T46_RS07115	912	-	59	25.0114	27.4247
NZ_CP081489.1	896073	897759	gene-K5T46_RS04270	1686	-	109	46.2074	27.4066
NZ_CP081489.1	3999378	4000152	gene-K5T46_RS19190	774	-	50	21.1961	27.3851
NZ_CP081489.1	1716076	1716742	gene-K5T46_RS08135	666	+	43	18.2286	27.3703
NZ_CP081489.1	2564254	2564440	gene-K5T46_RS12275	186	-	12	5.08706	27.3498
NZ_CP081489.1	2967598	2968900	gene-K5T46_RS14190	1302	+	84	35.6094	27.3498
NZ_CP081489.1	3263820	3264627	gene-K5T46_RS15585	807	-	52	22.0439	27.3159
NZ_CP081489.1	840874	841993	gene-K5T46_RS03975	1119	+	72	30.5224	27.2765
NZ_CP081489.1	2132824	2133928	gene-K5T46_RS10100	1104	-	71	30.0984	27.2631
NZ_CP081489.1	1401753	1402500	gene-K5T46_RS06680	747	+	48	20.3482	27.2399
NZ_CP081489.1	2365007	2365832	gene-K5T46_RS11295	825	-	53	22.4678	27.2337
NZ_CP081489.1	3946813	3948619	gene-K5T46_RS18965	1806	+	116	49.1749	27.2286
NZ_CP081489.1	296911	299512	gene-K5T46_RS01415	2601	+	167	70.7949	27.2183
NZ_CP081489.1	146557	147523	gene-K5T46_RS00680	966	+	62	26.2831	27.2082
NZ_CP081489.1	3834604	3834994	gene-K5T46_RS18385	390	+	25	10.598	27.1745
NZ_CP081489.1	997633	999025	gene-K5T46_RS04755	1392	-	89	37.729	27.1042
NZ_CP081489.1	2332412	2332631	gene-K5T46_RS11140	219	+	14	5.9349	27.1
NZ_CP081489.1	3114994	3115651	gene-K5T46_RS14855	657	+	42	17.8047	27.1
NZ_CP081489.1	1729075	1729654	gene-K5T46_RS08210	579	+	37	15.6851	27.09
NZ_CP081489.1	4402867	4403587	gene-K5T46_RS21305	720	-	46	19.5004	27.0839
NZ_CP081489.1	1473366	1473993	gene-K5T46_RS07000	627	-	40	16.9569	27.0444
NZ_CP081489.1	3332193	3333165	gene-K5T46_RS15900	972	-	62	26.2831	27.0403
NZ_CP081489.1	89853	91014	gene-K5T46_RS00425	1161	+	74	31.3702	27.02
NZ_CP081489.1	3184567	3185179	gene-K5T46_RS15215	612	+	39	16.5329	27.0146
NZ_CP081489.1	1456292	1457003	gene-K5T46_RS06940	711	-	45	19.0765	26.8305
NZ_CP081489.1	3642563	3644414	gene-K5T46_RS17435	1851	-	117	49.5988	26.7957
NZ_CP081489.1	2285144	2285873	gene-K5T46_RS10905	729	+	46	19.5004	26.7495
NZ_CP081489.1	95457	97962	gene-K5T46_RS00460	2505	+	158	66.9796	26.7384
NZ_CP081489.1	1078303	1078747	gene-K5T46_RS05150	444	-	28	11.8698	26.7338
NZ_CP081489.1	4187198	4189294	gene-K5T46_RS20135	2096	+	132	55.9576	26.6973
NZ_CP081489.1	273186	273885	gene-K5T46_RS01305	699	+	44	18.6525	26.6846
NZ_CP081489.1	443673	444531	gene-K5T46_RS02075	858	+	54	22.8918	26.6804
NZ_CP081489.1	3620268	3621126	gene-K5T46_RS17320	858	+	54	22.8918	26.6804
NZ_CP081489.1	1716803	1718015	gene-K5T46_RS08140	1212	-	76	32.218	26.5825
NZ_CP081489.1	50221	50716	gene-K5T46_RS00225	495	-	31	13.1416	26.5486
NZ_CP081489.1	2423804	2424764	gene-K5T46_RS11560	960	+	60	25.4353	26.4951
NZ_CP081489.1	2440659	2441076	gene-K5T46_RS11650	417	-	26	11.022	26.4316
NZ_CP081489.1	311153	313544	gene-K5T46_RS01490	2391	+	149	63.1643	26.4175
NZ_CP081489.1	2501586	2502228	gene-K5T46_RS11975	642	+	40	16.9569	26.4126
NZ_CP081489.1	2229836	2230880	gene-K5T46_RS10585	1044	-	65	27.5549	26.3936
NZ_CP081489.1	1839471	1839921	gene-K5T46_RS08780	450	-	28	11.8698	26.3773
NZ_CP081489.1	746357	747788	gene-K5T46_RS03505	1431	-	89	37.729	26.3655
NZ_CP081489.1	4053653	4054634	gene-K5T46_RS19440	981	-	61	25.8592	26.3601
NZ_CP081489.1	3671404	3672595	gene-K5T46_RS17565	1191	+	74	31.3702	26.3394
NZ_CP081489.1	4467987	4470873	gene-K5T46_RS21650	2886	+	179	75.882	26.2931
NZ_CP081489.1	2330966	2331095	gene-K5T46_RS11125	129	-	8	3.39137	26.2897
NZ_CP081489.1	3644430	3644946	gene-K5T46_RS17440	516	-	32	13.5655	26.2897
NZ_CP081489.1	4072517	4072808	gene-K5T46_RS19550	291	-	18	7.63059	26.222
NZ_CP081489.1	1804091	1805063	gene-K5T46_RS08595	972	-	60	25.4353	26.168
NZ_CP081489.1	1939036	1939198	gene-K5T46_RS09190	162	-	10	4.23922	26.168
NZ_CP081489.1	2626296	2627187	gene-K5T46_RS12595	891	-	55	23.3157	26.168
NZ_CP081489.1	3494497	3494902	gene-K5T46_RS16720	405	+	25	10.598	26.168
NZ_CP081489.1	4407237	4407399	gene-K5T46_RS21335	162	-	10	4.23922	26.168
NZ_CP081489.1	540231	541074	gene-K5T46_RS02540	843	-	52	22.0439	26.1494
NZ_CP081489.1	515186	515738	gene-K5T46_RS02415	552	-	34	14.4133	26.1111
NZ_CP081489.1	1326793	1327069	gene-K5T46_RS06355	276	+	17	7.20667	26.1111
NZ_CP081489.1	3241967	3242714	gene-K5T46_RS15480	747	+	46	19.5004	26.1049
NZ_CP081489.1	1958127	1958598	gene-K5T46_RS09245	471	-	29	12.2937	26.1013
NZ_CP081489.1	2220284	2221730	gene-K5T46_RS10555	1446	-	89	37.729	26.092
NZ_CP081489.1	3245453	3246737	gene-K5T46_RS15500	1284	-	79	33.4898	26.0824
NZ_CP081489.1	994312	995647	gene-K5T46_RS04745	1335	-	82	34.7616	26.0386
NZ_CP081489.1	3968469	3969399	gene-K5T46_RS19075	930	+	57	24.1635	25.9823
NZ_CP081489.1	3152358	3153813	gene-K5T46_RS15025	1455	+	89	37.729	25.9306
NZ_CP081489.1	1264105	1265086	gene-K5T46_RS06035	981	+	60	25.4353	25.9279
NZ_CP081489.1	2888961	2889288	gene-K5T46_RS13805	327	-	20	8.47843	25.9279
NZ_CP081489.1	3014984	3016685	gene-K5T46_RS14385	1701	-	104	44.0878	25.9188
NZ_CP081489.1	2628877	2629564	gene-K5T46_RS12610	687	-	42	17.8047	25.9166
NZ_CP081489.1	2568852	2570376	gene-K5T46_RS12305	1524	-	93	39.4247	25.8692
NZ_CP081489.1	1317888	1318593	gene-K5T46_RS06300	705	+	43	18.2286	25.8562
NZ_CP081489.1	2113955	2115152	gene-K5T46_RS10005	1197	+	73	30.9463	25.8532
NZ_CP081489.1	206203	206794	gene-K5T46_RS00985	591	+	36	15.2612	25.8226
NZ_CP081489.1	2762878	2763601	gene-K5T46_RS13195	723	+	44	18.6525	25.7988
NZ_CP081489.1	2108114	2110661	gene-K5T46_RS09985	2547	-	155	65.7078	25.7981
NZ_CP081489.1	417157	420379	gene-K5T46_RS01940	3222	-	196	83.0886	25.7879
NZ_CP081489.1	2105516	2106224	gene-K5T46_RS09960	708	-	43	18.2286	25.7466
NZ_CP081489.1	554054	554861	gene-K5T46_RS02610	807	+	49	20.7722	25.74
NZ_CP081489.1	1570417	1572661	gene-K5T46_RS07490	2244	-	136	57.6533	25.6922
NZ_CP081489.1	1929458	1930283	gene-K5T46_RS09155	825	+	50	21.1961	25.6922
NZ_CP081489.1	2135753	2136083	gene-K5T46_RS10115	330	-	20	8.47843	25.6922
NZ_CP081489.1	3389118	3389250	gene-K5T46_RS16175	132	+	8	3.39137	25.6922
NZ_CP081489.1	642457	643531	gene-K5T46_RS03030	1074	+	65	27.5549	25.6563
NZ_CP081489.1	3212180	3212891	gene-K5T46_RS15315	711	-	43	18.2286	25.638
NZ_CP081489.1	262833	263628	gene-K5T46_RS01265	795	+	48	20.3482	25.5953
NZ_CP081489.1	1498418	1499843	gene-K5T46_RS07155	1425	+	86	36.4573	25.584
NZ_CP081489.1	1174684	1175347	gene-K5T46_RS05605	663	+	40	16.9569	25.576
NZ_CP081489.1	2848688	2849435	gene-K5T46_RS13565	747	+	45	19.0765	25.5374
NZ_CP081489.1	3047427	3048390	gene-K5T46_RS14535	963	+	58	24.5875	25.5321
NZ_CP081489.1	2066412	2067840	gene-K5T46_RS09760	1428	-	86	36.4573	25.5303
NZ_CP081489.1	3322493	3324356	gene-K5T46_RS15845	1863	+	112	47.4792	25.4854
NZ_CP081489.1	4101066	4101516	gene-K5T46_RS19715	450	+	27	11.4459	25.4353
NZ_CP081489.1	3234024	3234408	gene-K5T46_RS15430	384	+	23	9.7502	25.3911
NZ_CP081489.1	2545643	2547380	gene-K5T46_RS12175	1737	+	104	44.0878	25.3816
NZ_CP081489.1	254441	255794	gene-K5T46_RS01225	1353	-	81	34.3376	25.3789
NZ_CP081489.1	704662	705865	gene-K5T46_RS03345	1203	+	72	30.5224	25.3719
NZ_CP081489.1	3891796	3894088	gene-K5T46_RS18725	2292	+	137	58.0773	25.3391
NZ_CP081489.1	1323604	1324324	gene-K5T46_RS06335	720	-	43	18.2286	25.3175
NZ_CP081489.1	3822775	3823195	gene-K5T46_RS18260	420	+	25	10.598	25.2334
NZ_CP081489.1	3927805	3927973	gene-K5T46_RS18870	168	-	10	4.23922	25.2334
NZ_CP081489.1	4116242	4116662	gene-K5T46_RS19780	420	-	25	10.598	25.2334
NZ_CP081489.1	3825018	3825321	gene-K5T46_RS18280	303	+	18	7.63059	25.1835
NZ_CP081489.1	3024751	3025324	gene-K5T46_RS14425	573	+	34	14.4133	25.1542
NZ_CP081489.1	3373045	3374059	gene-K5T46_RS16100	1014	-	60	25.4353	25.0841
NZ_CP081489.1	2180425	2180983	gene-K5T46_RS10360	558	+	33	13.9894	25.0706
NZ_CP081489.1	1201550	1202210	gene-K5T46_RS05760	660	-	39	16.5329	25.0499
NZ_CP081489.1	1785096	1785333	gene-K5T46_RS08495	237	-	14	5.9349	25.0418
NZ_CP081489.1	1584408	1585527	gene-K5T46_RS07555	1119	-	66	27.9788	25.0034
NZ_CP081489.1	1016898	1018560	gene-K5T46_RS04855	1662	-	98	41.5443	24.9966
NZ_CP081489.1	2098004	2098496	gene-K5T46_RS09920	492	+	29	12.2937	24.9872
NZ_CP081489.1	1541562	1542597	gene-K5T46_RS07355	1035	-	61	25.8592	24.9847
NZ_CP081489.1	1668200	1669304	gene-K5T46_RS07885	1104	-	65	27.5549	24.9591
NZ_CP081489.1	86713	87343	gene-K5T46_RS00410	630	-	37	15.6851	24.897
NZ_CP081489.1	4222739	4223318	gene-K5T46_RS20320	579	+	34	14.4133	24.8935
NZ_CP081489.1	174321	175260	gene-K5T46_RS00825	939	-	55	23.3157	24.8303
NZ_CP081489.1	2658803	2659367	gene-K5T46_RS12760	564	-	33	13.9894	24.8039
NZ_CP081489.1	2712862	2713717	gene-K5T46_RS12985	855	-	50	21.1961	24.7907
NZ_CP081489.1	2004741	2005683	gene-K5T46_RS09460	942	-	55	23.3157	24.7513
NZ_CP081489.1	2855448	2856819	gene-K5T46_RS13600	1371	+	80	33.9137	24.7365
NZ_CP081489.1	2159777	2161115	gene-K5T46_RS10240	1338	-	78	33.0659	24.7129
NZ_CP081489.1	2836726	2838580	gene-K5T46_RS13520	1854	+	108	45.7835	24.6945
NZ_CP081489.1	3928219	3929593	gene-K5T46_RS18875	1374	-	80	33.9137	24.6825
NZ_CP081489.1	3769707	3770481	gene-K5T46_RS18010	774	+	45	19.0765	24.6466
NZ_CP081489.1	1121121	1122222	gene-K5T46_RS05370	1101	-	64	27.131	24.6421
NZ_CP081489.1	444530	446543	gene-K5T46_RS02080	2013	+	117	49.5988	24.6393
NZ_CP081489.1	3969494	3970991	gene-K5T46_RS19080	1497	-	87	36.8812	24.6367
NZ_CP081489.1	3692969	3693296	gene-K5T46_RS17645	327	+	19	8.05451	24.6315
NZ_CP081489.1	2813426	2814149	gene-K5T46_RS13430	723	-	42	17.8047	24.6261
NZ_CP081489.1	2219227	2220157	gene-K5T46_RS10550	930	+	54	22.8918	24.6148
NZ_CP081489.1	4064943	4066305	gene-K5T46_RS19515	1362	-	79	33.4898	24.5887
NZ_CP081489.1	1101062	1101476	gene-K5T46_RS05270	414	+	24	10.1741	24.5752
NZ_CP081489.1	1950996	1952085	gene-K5T46_RS09220	1089	+	63	26.7071	24.5244
NZ_CP081489.1	2763728	2767481	gene-K5T46_RS13200	3753	-	217	91.991	24.5113
NZ_CP081489.1	1028426	1029239	gene-K5T46_RS04915	813	-	47	19.9243	24.5072
NZ_CP081489.1	3874968	3875418	gene-K5T46_RS18635	450	-	26	11.022	24.4932
NZ_CP081489.1	251372	251858	gene-K5T46_RS01215	486	-	28	11.8698	24.4235
NZ_CP081489.1	2660046	2660532	gene-K5T46_RS12765	486	-	28	11.8698	24.4235
NZ_CP081489.1	446543	447065	gene-K5T46_RS02085	522	-	30	12.7176	24.3633
NZ_CP081489.1	3030626	3033776	gene-K5T46_RS14470	3150	-	181	76.7298	24.3587
NZ_CP081489.1	1203505	1204237	gene-K5T46_RS05775	732	-	42	17.8047	24.3234
NZ_CP081489.1	1101410	1102578	gene-K5T46_RS05275	1168	-	67	28.4027	24.3174
NZ_CP081489.1	4225157	4225436	gene-K5T46_RS20335	279	-	16	6.78274	24.3109
NZ_CP081489.1	3453205	3453589	gene-K5T46_RS16535	384	-	22	9.32627	24.2872
NZ_CP081489.1	3507672	3508248	gene-K5T46_RS16795	576	+	33	13.9894	24.2872
NZ_CP081489.1	2879965	2880262	gene-K5T46_RS13730	297	-	17	7.20667	24.2649
NZ_CP081489.1	1352576	1353677	gene-K5T46_RS06475	1101	+	63	26.7071	24.2571
NZ_CP081489.1	2556528	2556948	gene-K5T46_RS12215	420	-	24	10.1741	24.2241
NZ_CP081489.1	2876945	2877470	gene-K5T46_RS13700	525	+	30	12.7176	24.2241
NZ_CP081489.1	3072834	3073464	gene-K5T46_RS14645	630	+	36	15.2612	24.2241
NZ_CP081489.1	1020014	1020347	gene-K5T46_RS04870	333	+	19	8.05451	24.1877
NZ_CP081489.1	3826469	3826802	gene-K5T46_RS18295	333	+	19	8.05451	24.1877
NZ_CP081489.1	1282543	1283437	gene-K5T46_RS06135	894	+	51	21.62	24.1834
NZ_CP081489.1	3770531	3770759	gene-K5T46_RS18015	228	+	13	5.51098	24.171
NZ_CP081489.1	3520547	3521846	gene-K5T46_RS16850	1299	-	74	31.3702	24.1495
NZ_CP081489.1	2984343	2985063	gene-K5T46_RS14265	720	+	41	17.3808	24.14
NZ_CP081489.1	1204416	1206858	gene-K5T46_RS05780	2442	-	139	58.9251	24.1299
NZ_CP081489.1	157163	157532	gene-K5T46_RS00730	369	+	21	8.90235	24.1256
NZ_CP081489.1	193536	194397	gene-K5T46_RS00925	861	+	49	20.7722	24.1256
NZ_CP081489.1	202869	203730	gene-K5T46_RS00970	861	-	49	20.7722	24.1256
NZ_CP081489.1	1295462	1296482	gene-K5T46_RS06190	1020	-	58	24.5875	24.1053
NZ_CP081489.1	107758	109060	gene-K5T46_RS00510	1302	-	74	31.3702	24.0939
NZ_CP081489.1	1495577	1496369	gene-K5T46_RS07140	792	-	45	19.0765	24.0865
NZ_CP081489.1	531006	531675	gene-K5T46_RS02500	669	+	38	16.109	24.0793
NZ_CP081489.1	1314668	1315619	gene-K5T46_RS06280	951	+	54	22.8918	24.0713
NZ_CP081489.1	3681388	3682921	gene-K5T46_RS17595	1533	+	87	36.8812	24.0582
NZ_CP081489.1	1302434	1304426	gene-K5T46_RS06225	1992	-	113	47.9031	24.0478
NZ_CP081489.1	3601316	3602480	gene-K5T46_RS17245	1164	-	66	27.9788	24.0368
NZ_CP081489.1	4338777	4339077	gene-K5T46_RS20940	300	+	17	7.20667	24.0222
NZ_CP081489.1	852283	853519	gene-K5T46_RS04020	1236	-	70	29.6745	24.0085
NZ_CP081489.1	316796	317591	gene-K5T46_RS01510	795	+	45	19.0765	23.9956
NZ_CP081489.1	3155501	3157145	gene-K5T46_RS15040	1644	-	93	39.4247	23.981
NZ_CP081489.1	3708343	3708679	gene-K5T46_RS17725	336	+	19	8.05451	23.9718
NZ_CP081489.1	1447183	1448086	gene-K5T46_RS06905	903	+	51	21.62	23.9424
NZ_CP081489.1	842051	842972	gene-K5T46_RS03980	921	-	52	22.0439	23.9348
NZ_CP081489.1	1579606	1581079	gene-K5T46_RS07535	1473	-	83	35.1855	23.887
NZ_CP081489.1	3055975	3056455	gene-K5T46_RS14565	480	-	27	11.4459	23.8456
NZ_CP081489.1	2630656	2631439	gene-K5T46_RS12620	783	-	44	18.6525	23.8219
NZ_CP081489.1	158756	159149	gene-K5T46_RS00750	393	+	22	9.32627	23.731
NZ_CP081489.1	4073405	4073888	gene-K5T46_RS19560	483	+	27	11.4459	23.6975
NZ_CP081489.1	2438588	2439143	gene-K5T46_RS11635	555	+	31	13.1416	23.6785
NZ_CP081489.1	1179433	1180225	gene-K5T46_RS05630	792	+	44	18.6525	23.5512
NZ_CP081489.1	1255610	1255736	gene-K5T46_RS05980	126	+	7	2.96745	23.5512
NZ_CP081489.1	1327133	1328213	gene-K5T46_RS06360	1080	+	60	25.4353	23.5512
NZ_CP081489.1	1391768	1392794	gene-K5T46_RS06630	1026	+	57	24.1635	23.5512
NZ_CP081489.1	3379046	3379100	gene-K5T46_RS16125	54	-	3	1.27176	23.5512
NZ_CP081489.1	3536440	3536890	gene-K5T46_RS16905	450	-	25	10.598	23.5512
NZ_CP081489.1	3112327	3114889	gene-K5T46_RS14850	2562	+	142	60.1969	23.496
NZ_CP081489.1	873285	874494	gene-K5T46_RS04110	1209	-	67	28.4027	23.4928
NZ_CP081489.1	2401911	2403825	gene-K5T46_RS11470	1914	+	106	44.9357	23.4774
NZ_CP081489.1	2022687	2024277	gene-K5T46_RS09535	1590	+	88	37.3051	23.4623
NZ_CP081489.1	3639755	3640532	gene-K5T46_RS17415	777	-	43	18.2286	23.4603
NZ_CP081489.1	1466645	1467278	gene-K5T46_RS06980	633	+	35	14.8373	23.4396
NZ_CP081489.1	3496087	3497353	gene-K5T46_RS16735	1266	+	70	29.6745	23.4396
NZ_CP081489.1	2584254	2585376	gene-K5T46_RS12400	1122	+	62	26.2831	23.4253
NZ_CP081489.1	934406	935423	gene-K5T46_RS04460	1017	-	56	23.7396	23.3428
NZ_CP081489.1	230720	231374	gene-K5T46_RS01110	654	+	36	15.2612	23.3351
NZ_CP081489.1	4300024	4300351	gene-K5T46_RS20735	327	-	18	7.63059	23.3351
NZ_CP081489.1	3669823	3671077	gene-K5T46_RS17560	1254	-	69	29.2506	23.3258
NZ_CP081489.1	3853941	3855597	gene-K5T46_RS18515	1656	+	91	38.5769	23.2952
NZ_CP081489.1	175574	175793	gene-K5T46_RS00830	219	+	12	5.08706	23.2286
NZ_CP081489.1	2178311	2179298	gene-K5T46_RS10345	987	+	54	22.8918	23.1933
NZ_CP081489.1	724162	724345	gene-K5T46_RS03415	183	-	10	4.23922	23.1651
NZ_CP081489.1	598499	598847	gene-K5T46_RS02825	348	+	19	8.05451	23.1451
NZ_CP081489.1	3033798	3034992	gene-K5T46_RS14475	1194	-	65	27.5549	23.0778
NZ_CP081489.1	2226118	2227588	gene-K5T46_RS10565	1470	-	80	33.9137	23.0706
NZ_CP081489.1	3248755	3250336	gene-K5T46_RS15515	1581	-	86	36.4573	23.0596
NZ_CP081489.1	898435	898693	gene-K5T46_RS04280	258	-	14	5.9349	23.0035
NZ_CP081489.1	1893082	1893598	gene-K5T46_RS09005	516	+	28	11.8698	23.0035
NZ_CP081489.1	541081	541432	gene-K5T46_RS02545	351	-	19	8.05451	22.9473
NZ_CP081489.1	270031	271456	gene-K5T46_RS01295	1425	-	77	32.642	22.9066
NZ_CP081489.1	3457848	3458607	gene-K5T46_RS16565	759	+	41	17.3808	22.8996
NZ_CP081489.1	1187677	1187992	gene-K5T46_RS05670	315	-	17	7.20667	22.8783
NZ_CP081489.1	2134167	2135427	gene-K5T46_RS10105	1260	-	68	28.8267	22.8783
NZ_CP081489.1	2738976	2740014	gene-K5T46_RS13125	1038	+	56	23.7396	22.8705
NZ_CP081489.1	3235782	3236970	gene-K5T46_RS15445	1188	+	64	27.131	22.8375
NZ_CP081489.1	3367947	3368244	gene-K5T46_RS16070	297	+	16	6.78274	22.8375
NZ_CP081489.1	2285847	2286813	gene-K5T46_RS10910	966	-	52	22.0439	22.8198
NZ_CP081489.1	1695735	1696404	gene-K5T46_RS08025	669	-	36	15.2612	22.8119
NZ_CP081489.1	734922	736206	gene-K5T46_RS03460	1284	-	69	29.2506	22.7808
NZ_CP081489.1	4391164	4392523	gene-K5T46_RS21235	1359	+	73	30.9463	22.7714
NZ_CP081489.1	3111687	3112041	gene-K5T46_RS14840	354	-	19	8.05451	22.7529
NZ_CP081489.1	423968	424919	gene-K5T46_RS01960	951	-	51	21.62	22.734
NZ_CP081489.1	4369335	4369764	gene-K5T46_RS21120	429	+	23	9.7502	22.7277
NZ_CP081489.1	952682	954791	gene-K5T46_RS04565	2109	+	113	47.9031	22.7137
NZ_CP081489.1	2808168	2808672	gene-K5T46_RS13400	504	+	27	11.4459	22.7101
NZ_CP081489.1	1362502	1365154	gene-K5T46_RS06520	2652	+	142	60.1969	22.6987
NZ_CP081489.1	2186126	2186855	gene-K5T46_RS10400	729	-	39	16.5329	22.6789
NZ_CP081489.1	2786857	2787400	gene-K5T46_RS13290	543	-	29	12.2937	22.6404
NZ_CP081489.1	2263706	2264942	gene-K5T46_RS10805	1236	+	66	27.9788	22.6366
NZ_CP081489.1	3717462	3718530	gene-K5T46_RS17760	1068	+	57	24.1635	22.625
NZ_CP081489.1	538012	538762	gene-K5T46_RS02530	750	-	40	16.9569	22.6091
NZ_CP081489.1	3855736	3855961	gene-K5T46_RS18520	225	+	12	5.08706	22.6091
NZ_CP081489.1	3414314	3415478	gene-K5T46_RS16340	1164	+	62	26.2831	22.58
NZ_CP081489.1	3585076	3587761	gene-K5T46_RS17170	2685	-	143	60.6208	22.5776
NZ_CP081489.1	1662458	1663754	gene-K5T46_RS07865	1296	-	69	29.2506	22.5699
NZ_CP081489.1	3793892	3794324	gene-K5T46_RS18115	432	+	23	9.7502	22.5699
NZ_CP081489.1	3675240	3676668	gene-K5T46_RS17585	1428	-	76	32.218	22.5617
NZ_CP081489.1	3355751	3355845	id-NZ_CP081489.1:3355752..3355845	94	+	5	2.11961	22.549
NZ_CP081489.1	3149573	3150626	gene-K5T46_RS15015	1053	-	56	23.7396	22.5447
NZ_CP081489.1	4374814	4375924	gene-K5T46_RS21150	1110	+	59	25.0114	22.5328
NZ_CP081489.1	1684656	1685973	gene-K5T46_RS07975	1317	-	70	29.6745	22.5319
NZ_CP081489.1	3401078	3402473	gene-K5T46_RS16225	1395	-	74	31.3702	22.4876
NZ_CP081489.1	295447	296032	gene-K5T46_RS01405	585	+	31	13.1416	22.4642
NZ_CP081489.1	4298947	4299853	gene-K5T46_RS20730	906	+	48	20.3482	22.4594
NZ_CP081489.1	613639	614470	gene-K5T46_RS02905	831	-	44	18.6525	22.4459
NZ_CP081489.1	2065562	2066318	gene-K5T46_RS09755	756	-	40	16.9569	22.4297
NZ_CP081489.1	2912041	2912986	gene-K5T46_RS13930	945	+	50	21.1961	22.4297
NZ_CP081489.1	1618124	1620260	gene-K5T46_RS07700	2136	+	113	47.9031	22.4266
NZ_CP081489.1	2909985	2911518	gene-K5T46_RS13925	1533	-	81	34.3376	22.399
NZ_CP081489.1	141705	142122	gene-K5T46_RS00650	417	-	22	9.32627	22.3652
NZ_CP081489.1	2099639	2099696	gene-K5T46_RS09930	57	-	3	1.27176	22.3117
NZ_CP081489.1	2972437	2973976	gene-K5T46_RS14215	1539	+	81	34.3376	22.3117
NZ_CP081489.1	3770762	3771332	gene-K5T46_RS18020	570	-	30	12.7176	22.3117
NZ_CP081489.1	1577954	1579325	gene-K5T46_RS07525	1371	+	72	30.5224	22.2628
NZ_CP081489.1	1440108	1440546	gene-K5T46_RS06865	438	-	23	9.7502	22.2607
NZ_CP081489.1	825417	825684	gene-K5T46_RS03895	267	-	14	5.9349	22.2281
NZ_CP081489.1	3978205	3979312	gene-K5T46_RS19100	1107	-	58	24.5875	22.2109
NZ_CP081489.1	2617117	2618320	gene-K5T46_RS12550	1203	+	63	26.7071	22.2004
NZ_CP081489.1	1572842	1572995	gene-K5T46_RS07495	153	-	8	3.39137	22.1658
NZ_CP081489.1	3695548	3696772	gene-K5T46_RS17665	1224	-	64	27.131	22.1658
NZ_CP081489.1	4235093	4235552	gene-K5T46_RS20400	459	+	24	10.1741	22.1658
NZ_CP081489.1	2157032	2158658	gene-K5T46_RS10225	1626	-	85	36.0333	22.1607
NZ_CP081489.1	3569439	3571104	gene-K5T46_RS17085	1665	+	87	36.8812	22.1509
NZ_CP081489.1	984696	984945	gene-K5T46_RS04685	249	+	13	5.51098	22.1325
NZ_CP081489.1	2003815	2004754	gene-K5T46_RS09455	939	-	49	20.7722	22.1216
NZ_CP081489.1	310411	310948	gene-K5T46_RS01485	537	-	28	11.8698	22.1039
NZ_CP081489.1	1429503	1430559	gene-K5T46_RS06820	1056	-	55	23.3157	22.0792
NZ_CP081489.1	940623	941433	gene-K5T46_RS04490	810	-	42	17.8047	21.9811
NZ_CP081489.1	1412729	1413404	gene-K5T46_RS06745	675	-	35	14.8373	21.9811
NZ_CP081489.1	1800050	1800860	gene-K5T46_RS08570	810	+	42	17.8047	21.9811
NZ_CP081489.1	2161107	2161956	gene-K5T46_RS10245	849	-	44	18.6525	21.97
NZ_CP081489.1	568554	569598	gene-K5T46_RS02685	1044	-	54	22.8918	21.927
NZ_CP081489.1	627572	627746	gene-K5T46_RS02965	174	-	9	3.81529	21.927
NZ_CP081489.1	3619521	3620256	gene-K5T46_RS17315	735	+	38	16.109	21.917
NZ_CP081489.1	2345071	2345323	gene-K5T46_RS11205	252	+	13	5.51098	21.869
NZ_CP081489.1	3721261	3722386	gene-K5T46_RS17770	1125	+	58	24.5875	21.8555
NZ_CP081489.1	3640673	3641957	gene-K5T46_RS17420	1284	-	66	27.9788	21.7904
NZ_CP081489.1	275811	277233	gene-K5T46_RS01330	1422	-	73	30.9463	21.7625
NZ_CP081489.1	1728722	1729073	gene-K5T46_RS08205	351	+	18	7.63059	21.7396
NZ_CP081489.1	2264993	2265929	gene-K5T46_RS10810	936	+	48	20.3482	21.7396
NZ_CP081489.1	4130087	4131062	gene-K5T46_RS19855	975	+	50	21.1961	21.7396
NZ_CP081489.1	263689	266362	gene-K5T46_RS01270	2673	+	137	58.0773	21.7274
NZ_CP081489.1	490702	491815	gene-K5T46_RS02300	1113	+	57	24.1635	21.7103
NZ_CP081489.1	2060836	2061619	gene-K5T46_RS09725	783	-	40	16.9569	21.6563
NZ_CP081489.1	3082595	3082967	gene-K5T46_RS14700	372	+	19	8.05451	21.6519
NZ_CP081489.1	2159217	2159550	gene-K5T46_RS10235	333	-	17	7.20667	21.6416
NZ_CP081489.1	3124128	3124755	gene-K5T46_RS14900	627	-	32	13.5655	21.6355
NZ_CP081489.1	3193042	3195826	gene-K5T46_RS15250	2784	-	142	60.1969	21.6224
NZ_CP081489.1	330826	332200	gene-K5T46_RS01550	1374	+	70	29.6745	21.5972
NZ_CP081489.1	1579321	1579537	gene-K5T46_RS07530	216	-	11	4.66314	21.5886
NZ_CP081489.1	3743715	3744363	gene-K5T46_RS17875	648	+	33	13.9894	21.5886
NZ_CP081489.1	2207523	2207916	gene-K5T46_RS10485	393	-	20	8.47843	21.5736
NZ_CP081489.1	1558543	1559605	gene-K5T46_RS07440	1062	-	54	22.8918	21.5553
NZ_CP081489.1	3239785	3241831	gene-K5T46_RS15475	2046	-	104	44.0878	21.5483
NZ_CP081489.1	3608382	3609327	gene-K5T46_RS17265	945	-	48	20.3482	21.5325
NZ_CP081489.1	3138672	3139323	gene-K5T46_RS14985	651	+	33	13.9894	21.4891
NZ_CP081489.1	2543923	2544535	gene-K5T46_RS12165	612	-	31	13.1416	21.4732
NZ_CP081489.1	4239115	4239826	gene-K5T46_RS20435	711	+	36	15.2612	21.4644
NZ_CP081489.1	3262121	3263327	gene-K5T46_RS15575	1206	+	61	25.8592	21.4421
NZ_CP081489.1	32796	34518	gene-K5T46_RS00135	1722	+	87	36.8812	21.4176
NZ_CP081489.1	1840279	1841170	gene-K5T46_RS08785	891	+	45	19.0765	21.4102
NZ_CP081489.1	2012632	2014099	gene-K5T46_RS09495	1467	+	74	31.3702	21.3839
NZ_CP081489.1	533976	534771	gene-K5T46_RS02515	795	-	40	16.9569	21.3294
NZ_CP081489.1	117607	118621	gene-K5T46_RS00560	1014	-	51	21.62	21.3215
NZ_CP081489.1	1878386	1878923	gene-K5T46_RS08940	537	-	27	11.4459	21.3145
NZ_CP081489.1	478180	479593	gene-K5T46_RS02240	1413	+	71	30.0984	21.3011
NZ_CP081489.1	465939	467313	gene-K5T46_RS02175	1374	+	69	29.2506	21.2886
NZ_CP081489.1	946114	946831	gene-K5T46_RS04530	717	-	36	15.2612	21.2848
NZ_CP081489.1	3183078	3183816	gene-K5T46_RS15205	738	+	37	15.6851	21.2535
NZ_CP081489.1	1029353	1029752	gene-K5T46_RS04920	399	-	20	8.47843	21.2492
NZ_CP081489.1	1165733	1166372	gene-K5T46_RS05560	639	+	32	13.5655	21.2292
NZ_CP081489.1	1177951	1178590	gene-K5T46_RS05620	639	+	32	13.5655	21.2292
NZ_CP081489.1	3599778	3601317	gene-K5T46_RS17240	1539	-	77	32.642	21.2099
NZ_CP081489.1	833687	834347	gene-K5T46_RS03930	660	-	33	13.9894	21.1961
NZ_CP081489.1	2282852	2283752	gene-K5T46_RS10890	900	-	45	19.0765	21.1961
NZ_CP081489.1	3052848	3054069	gene-K5T46_RS14555	1221	-	61	25.8592	21.1787
NZ_CP081489.1	542925	543246	gene-K5T46_RS02555	321	-	16	6.78274	21.13
NZ_CP081489.1	4225438	4225699	gene-K5T46_RS20340	261	-	13	5.51098	21.1149
NZ_CP081489.1	4435333	4435675	gene-K5T46_RS21470	342	-	17	7.20667	21.0721
NZ_CP081489.1	78181	78664	gene-K5T46_RS00355	483	-	24	10.1741	21.0644
NZ_CP081489.1	3611144	3612395	gene-K5T46_RS17275	1251	-	62	26.2831	21.0097
NZ_CP081489.1	687418	688528	gene-K5T46_RS03265	1110	+	55	23.3157	21.0051
NZ_CP081489.1	4288160	4288907	gene-K5T46_RS20670	747	-	37	15.6851	20.9975
NZ_CP081489.1	85438	86266	gene-K5T46_RS00400	828	-	41	17.3808	20.9913
NZ_CP081489.1	3043777	3044383	gene-K5T46_RS14520	606	+	30	12.7176	20.9862
NZ_CP081489.1	3175723	3176653	gene-K5T46_RS15165	930	-	46	19.5004	20.9682
NZ_CP081489.1	1583023	1584298	gene-K5T46_RS07550	1275	-	63	26.7071	20.9467
NZ_CP081489.1	4202002	4203097	gene-K5T46_RS20230	1095	+	54	22.8918	20.9057
NZ_CP081489.1	2524837	2525689	gene-K5T46_RS12090	852	+	42	17.8047	20.8975
NZ_CP081489.1	1260904	1261615	gene-K5T46_RS06010	711	-	35	14.8373	20.8681
NZ_CP081489.1	1430711	1431545	gene-K5T46_RS06825	834	-	41	17.3808	20.8403
NZ_CP081489.1	3182488	3183079	gene-K5T46_RS15200	591	+	29	12.2937	20.8016
NZ_CP081489.1	3948923	3949514	gene-K5T46_RS18975	591	+	29	12.2937	20.8016
NZ_CP081489.1	3283146	3283941	gene-K5T46_RS15660	795	-	39	16.5329	20.7962
NZ_CP081489.1	3767035	3767830	gene-K5T46_RS17990	795	+	39	16.5329	20.7962
NZ_CP081489.1	607978	609304	gene-K5T46_RS02880	1326	+	65	27.5549	20.7805
NZ_CP081489.1	2218841	2219045	gene-K5T46_RS10545	204	-	10	4.23922	20.7805
NZ_CP081489.1	1186954	1187404	gene-K5T46_RS05660	450	-	22	9.32627	20.7251
NZ_CP081489.1	1591048	1596010	gene-K5T46_RS07580	4962	-	242	102.589	20.6749
NZ_CP081489.1	2465757	2466681	gene-K5T46_RS11795	924	+	45	19.0765	20.6455
NZ_CP081489.1	398641	399463	gene-K5T46_RS01850	822	+	40	16.9569	20.6288
NZ_CP081489.1	2168814	2169780	gene-K5T46_RS10280	966	-	47	19.9243	20.6256
NZ_CP081489.1	4455319	4456285	gene-K5T46_RS21565	966	+	47	19.9243	20.6256
NZ_CP081489.1	2125567	2126698	gene-K5T46_RS10065	1131	-	55	23.3157	20.6151
NZ_CP081489.1	1485795	1487523	gene-K5T46_RS07090	1728	+	84	35.6094	20.6073
NZ_CP081489.1	2387502	2387646	gene-K5T46_RS11400	144	+	7	2.96745	20.6073
NZ_CP081489.1	3883335	3883953	gene-K5T46_RS18670	618	+	30	12.7176	20.5787
NZ_CP081489.1	664350	664680	gene-K5T46_RS03155	330	+	16	6.78274	20.5538
NZ_CP081489.1	2729204	2729534	gene-K5T46_RS13070	330	+	16	6.78274	20.5538
NZ_CP081489.1	1333333	1334200	gene-K5T46_RS06390	867	+	42	17.8047	20.536
NZ_CP081489.1	4338476	4338662	gene-K5T46_RS20935	186	+	9	3.81529	20.5123
NZ_CP081489.1	2446732	2447890	gene-K5T46_RS11695	1158	-	56	23.7396	20.5005
NZ_CP081489.1	3200268	3201426	gene-K5T46_RS15270	1158	-	56	23.7396	20.5005
NZ_CP081489.1	1168099	1168306	gene-K5T46_RS05570	207	-	10	4.23922	20.4793
NZ_CP081489.1	2634669	2635332	gene-K5T46_RS12640	663	-	32	13.5655	20.4608
NZ_CP081489.1	73147	75406	gene-K5T46_RS00335	2259	-	109	46.2074	20.4548
NZ_CP081489.1	2235709	2237059	gene-K5T46_RS10605	1350	+	65	27.5549	20.411
NZ_CP081489.1	3914633	3915548	gene-K5T46_RS18820	915	-	44	18.6525	20.3853
NZ_CP081489.1	4196703	4197162	gene-K5T46_RS20195	459	-	22	9.32627	20.3187
NZ_CP081489.1	2213037	2213976	gene-K5T46_RS10515	939	-	45	19.0765	20.3157
NZ_CP081489.1	916232	917234	gene-K5T46_RS04385	1002	-	48	20.3482	20.3076
NZ_CP081489.1	3398638	3400435	gene-K5T46_RS16215	1797	+	86	36.4573	20.2878
NZ_CP081489.1	476333	476960	gene-K5T46_RS02230	627	-	30	12.7176	20.2833
NZ_CP081489.1	3663953	3664937	gene-K5T46_RS17545	984	-	47	19.9243	20.2483
NZ_CP081489.1	2589665	2590712	gene-K5T46_RS12425	1047	+	50	21.1961	20.2446
NZ_CP081489.1	53583	54570	gene-K5T46_RS00240	987	-	47	19.9243	20.1867
NZ_CP081489.1	1273748	1273832	gene-K5T46_RS06075	84	+	4	1.69569	20.1867
NZ_CP081489.1	1921455	1921728	gene-K5T46_RS09130	273	+	13	5.51098	20.1867
NZ_CP081489.1	2050117	2050663	gene-K5T46_RS09680	546	-	26	11.022	20.1867
NZ_CP081489.1	2215564	2215837	gene-K5T46_RS10530	273	-	13	5.51098	20.1867
NZ_CP081489.1	2565063	2565399	gene-K5T46_RS12290	336	+	16	6.78274	20.1867
NZ_CP081489.1	3400427	3401078	gene-K5T46_RS16220	651	+	31	13.1416	20.1867
NZ_CP081489.1	4406042	4407116	gene-K5T46_RS21330	1074	-	51	21.62	20.1304
NZ_CP081489.1	1477659	1478586	gene-K5T46_RS07050	927	-	44	18.6525	20.1214
NZ_CP081489.1	2872596	2873418	gene-K5T46_RS13675	822	+	39	16.5329	20.1131
NZ_CP081489.1	2458416	2459535	gene-K5T46_RS11750	1119	-	53	22.4678	20.0785
NZ_CP081489.1	3981668	3984287	gene-K5T46_RS19110	2619	-	124	52.5663	20.0711
NZ_CP081489.1	4061004	4062231	gene-K5T46_RS19485	1227	+	58	24.5875	20.0387
NZ_CP081489.1	1352272	1352463	id-NZ_CP081489.1:1352273..1352463	191	-	9	3.81529	19.9754
NZ_CP081489.1	2419364	2419832	gene-K5T46_RS11535	468	-	22	9.32627	19.9279
NZ_CP081489.1	3341759	3343079	gene-K5T46_RS15940	1320	-	62	26.2831	19.9115
NZ_CP081489.1	1185575	1186853	gene-K5T46_RS05655	1278	+	60	25.4353	19.9024
NZ_CP081489.1	1200486	1201125	gene-K5T46_RS05750	639	-	30	12.7176	19.9024
NZ_CP081489.1	609768	610557	gene-K5T46_RS02890	789	-	37	15.6851	19.8797
NZ_CP081489.1	156633	157017	gene-K5T46_RS00725	384	+	18	7.63059	19.8713
NZ_CP081489.1	2155681	2157025	gene-K5T46_RS10220	1344	+	63	26.7071	19.8713
NZ_CP081489.1	3406450	3406834	gene-K5T46_RS16255	384	-	18	7.63059	19.8713
NZ_CP081489.1	4025447	4025831	gene-K5T46_RS19305	384	-	18	7.63059	19.8713
NZ_CP081489.1	1356439	1357357	gene-K5T46_RS06495	918	-	43	18.2286	19.8569
NZ_CP081489.1	2328999	2330985	gene-K5T46_RS11120	1986	+	93	39.4247	19.8513
NZ_CP081489.1	1900802	1902383	gene-K5T46_RS09045	1581	-	74	31.3702	19.842
NZ_CP081489.1	364529	365021	gene-K5T46_RS01715	492	-	23	9.7502	19.8175
NZ_CP081489.1	3284973	3287220	gene-K5T46_RS15670	2247	-	105	44.5118	19.8094
NZ_CP081489.1	1072709	1073180	gene-K5T46_RS05120	471	-	22	9.32627	19.801
NZ_CP081489.1	1544209	1544680	gene-K5T46_RS07370	471	+	22	9.32627	19.801
NZ_CP081489.1	3617809	3619507	gene-K5T46_RS17310	1698	+	79	33.4898	19.7231
NZ_CP081489.1	308673	309600	gene-K5T46_RS01475	927	-	43	18.2286	19.6641
NZ_CP081489.1	2917873	2918803	gene-K5T46_RS13960	930	+	43	18.2286	19.6007
NZ_CP081489.1	4211936	4212911	gene-K5T46_RS20270	975	+	45	19.0765	19.5656
NZ_CP081489.1	3518651	3519323	gene-K5T46_RS16835	672	-	31	13.1416	19.5559
NZ_CP081489.1	496313	497072	gene-K5T46_RS02330	759	+	35	14.8373	19.5484
NZ_CP081489.1	1315727	1316291	gene-K5T46_RS06285	564	+	26	11.022	19.5425
NZ_CP081489.1	4275433	4275802	gene-K5T46_RS20600	369	-	17	7.20667	19.5303
NZ_CP081489.1	1917679	1919329	gene-K5T46_RS09120	1650	-	76	32.218	19.5261
NZ_CP081489.1	4327349	4327871	gene-K5T46_RS20835	522	-	24	10.1741	19.4906
NZ_CP081489.1	1841228	1842164	gene-K5T46_RS08790	936	+	43	18.2286	19.475
NZ_CP081489.1	492759	493913	gene-K5T46_RS02315	1154	+	53	22.4678	19.4695
NZ_CP081489.1	1718204	1718444	gene-K5T46_RS08145	240	+	11	4.66314	19.4297
NZ_CP081489.1	2185497	2186130	gene-K5T46_RS10395	633	+	29	12.2937	19.4214
NZ_CP081489.1	3433877	3434927	gene-K5T46_RS16440	1050	+	48	20.3482	19.3793
NZ_CP081489.1	2063306	2064947	gene-K5T46_RS09745	1641	-	75	31.7941	19.3748
NZ_CP081489.1	4454294	4455323	gene-K5T46_RS21560	1029	+	47	19.9243	19.3628
NZ_CP081489.1	1479670	1479889	gene-K5T46_RS07060	219	-	10	4.23922	19.3571
NZ_CP081489.1	2568502	2568721	gene-K5T46_RS12300	219	-	10	4.23922	19.3571
NZ_CP081489.1	1047558	1048896	gene-K5T46_RS05010	1338	-	61	25.8592	19.3268
NZ_CP081489.1	2930887	2931655	gene-K5T46_RS14005	768	-	35	14.8373	19.3193
NZ_CP081489.1	3866594	3867011	gene-K5T46_RS18585	417	+	19	8.05451	19.3154
NZ_CP081489.1	1503747	1504647	gene-K5T46_RS07185	900	+	41	17.3808	19.312
NZ_CP081489.1	3213251	3213734	gene-K5T46_RS15320	483	-	22	9.32627	19.3091
NZ_CP081489.1	4042912	4043395	gene-K5T46_RS19395	483	+	22	9.32627	19.3091
NZ_CP081489.1	1160018	1163798	gene-K5T46_RS05550	3780	-	172	72.9145	19.2896
NZ_CP081489.1	1265281	1265941	gene-K5T46_RS06040	660	-	30	12.7176	19.2692
NZ_CP081489.1	1968627	1970343	gene-K5T46_RS09295	1716	+	78	33.0659	19.2692
NZ_CP081489.1	3301283	3301481	gene-K5T46_RS15735	198	-	9	3.81529	19.2692
NZ_CP081489.1	1070607	1072149	gene-K5T46_RS05110	1542	-	70	29.6745	19.2442
NZ_CP081489.1	2011837	2012410	gene-K5T46_RS09490	573	+	26	11.022	19.2355
NZ_CP081489.1	1266460	1267894	gene-K5T46_RS06050	1434	+	65	27.5549	19.2154
NZ_CP081489.1	112771	113389	gene-K5T46_RS00535	618	+	28	11.8698	19.2068
NZ_CP081489.1	1940701	1942735	gene-K5T46_RS09200	2034	+	92	39.0008	19.1744
NZ_CP081489.1	1041016	1042432	gene-K5T46_RS04980	1416	+	64	27.131	19.1603
NZ_CP081489.1	3296423	3297686	gene-K5T46_RS15715	1263	-	57	24.1635	19.1319
[truncated: 2,400 more rows]
